# Supplementary material for: Deubiquitination of epidermal growth factor receptor by ubiquitin-specific peptidase 54 enhances drug sensitivity to gefitinib in gefitinib-resistant non-small cell lung cancer cells
Source: PLoS One. 2025 Apr 1;20(4):e0320668. doi: 10.1371/journal.pone.0320668 (PMC11960930; doi:10.1371/journal.pone.0320668)
Supplement: S1 File — (XLSX) [file pone.0320668.s004.xlsx]

## Sheet: Data
Filter: 25737		Fold change						p-value							Average of normalized Data (log2)				Normalized Data (log2)												Raw data												Annotation
ID	Gene symbol	G1 /control	G6 /control	G24 /control	G6 /G1	G24 /G1	G24 /G6	G1 /control	G6 /control	G24 /control	G6 /G1	G24 /G1	G24 /G6	ANova	control	G1	G6	G24	ctr_1	ctr_2	ctr_3	G1_1	G1_2	G1_3	G6_1	G6_2	G6_3	G24_1	G24_2	G24_3	ctr_1	ctr_2	ctr_3	G1_1	G1_2	G1_3	G6_1	G6_2	G6_3	G24_1	G24_2	G24_3	Gene ID	Entrez ID	chromosome	start	end	width	strand
1	DDX11L1	0.870967	1.14416	0.971368	1.31367	1.11528	0.848979	0.321054	0.295806	0.783037	0.12251	0.453054	0.243862	0.246754	2.33741	2.1381	2.5317	2.2955	2.14584	2.44114	2.40752	1.85155	2.11245	2.39843	2.24774	2.66621	2.64399	2.14216	2.22231	2.49751	28	32	30	20	21	35	30	35	38	21	24	23	DDX11L1	100287102	chr1	11874	14409	1652	+
2	WASH7P	0.991033	1.09244	1.27971	1.10233	1.29129	1.17142	0.945127	0.518184	0.238654	0.093999	0.147602	0.32595	0.230251	3.76812	3.75513	3.89568	4.12394	4.0793	3.64295	3.52067	3.74332	3.77229	3.74961	3.81995	4.01132	3.84828	3.90516	3.95539	4.44698	130	83	73	95	80	102	105	99	97	86	95	103	WASH7P	653635	chr1	14362	29370	1769	-
3	FAM138A	1	1	1.06735	1	1.06735	1.06735	0.99999	0.99999	0.373901	0.99999	0.373901	0.373901	0.441099	0	0	0	0.0940321	0	0	0	0	0	0	0	0	0	0	0	0.265494	0	0	0	0	0	0	0	0	0	0	0	1	FAM138A	645520	chr1	34611	36081	1130	-
4	FAM138F	1	1	1	1	1	1	0.99999	0.99999	0.99999	0.99999	0.99999	0.99999	0.9999	0	0	0	0	0	0	0	0	0	0	0	0	0	0	0	0	0	0	0	0	0	0	0	0	0	0	0	0	FAM138F	641702	chr1	34611	35174	564	-
5	OR4F5	1	1	1	1	1	1	0.99999	0.99999	0.99999	0.99999	0.99999	0.99999	0.9999	0	0	0	0	0	0	0	0	0	0	0	0	0	0	0	0	0	0	0	0	0	0	0	0	0	0	0	0	OR4F5	79501	chr1	69091	70008	918	+
6	LOC729737	0.855169	0.942881	1.82701	1.10257	2.13643	1.93769	0.13137	0.537169	0.000525321	0.26294	0.000102972	0.00026276	2.21256e-05	5.1687	4.94299	5.08385	6.03819	5.34475	5.05576	5.08787	4.8986	4.85102	5.07002	5.15458	4.90832	5.17377	6.05219	6.0953	5.96399	324	233	230	221	176	267	277	190	254	402	441	304	LOC729737	729737	chr1	134773	140566	5474	-
7	LOC100133331	0.986234	1.01323	1.49619	1.02737	1.51707	1.47665	0.857671	0.857854	0.0304852	0.584206	0.0228966	0.0263879	0.00374869	4.8665	4.8465	4.88545	5.44778	5.02518	4.84257	4.71477	4.74566	4.92054	4.86775	4.96555	4.8407	4.84664	5.48855	5.64055	5.17617	258	200	176	198	185	231	242	181	201	270	320	174	LOC100133331	100133331	chr1	323892	665731	8546	+
8	LOC100132287	1	1	1.05092	1	1.05092	1.05092	0.99999	0.99999	0.373901	0.99999	0.373901	0.373901	0.441099	0	0	0	0.0716561	0	0	0	0	0	0	0	0	0	0	0.205101	0	0	0	0	0	0	0	0	0	0	0	1	0	LOC100132287	100132287	chr1	323892	324060	169	+
9	LOC100132062	1	1	1.05092	1	1.05092	1.05092	0.99999	0.99999	0.373901	0.99999	0.373901	0.373901	0.441099	0	0	0	0.0716561	0	0	0	0	0	0	0	0	0	0	0.205101	0	0	0	0	0	0	0	0	0	0	0	1	0	LOC100132062	100132062	chr1	323892	324060	169	+
10	OR4F3	1	1	1	1	1	1	0.99999	0.99999	0.99999	0.99999	0.99999	0.99999	0.9999	0	0	0	0	0	0	0	0	0	0	0	0	0	0	0	0	0	0	0	0	0	0	0	0	0	0	0	0	OR4F3	26683	chr1	367659	368597	939	+
11	OR4F29	1	1	1	1	1	1	0.99999	0.99999	0.99999	0.99999	0.99999	0.99999	0.9999	0	0	0	0	0	0	0	0	0	0	0	0	0	0	0	0	0	0	0	0	0	0	0	0	0	0	0	0	OR4F29	729759	chr1	367659	368597	939	+
12	OR4F16	1	1	1	1	1	1	0.99999	0.99999	0.99999	0.99999	0.99999	0.99999	0.9999	0	0	0	0	0	0	0	0	0	0	0	0	0	0	0	0	0	0	0	0	0	0	0	0	0	0	0	0	OR4F16	81399	chr1	367659	622034	1878	+
13	LOC101928626	1	1	1	1	1	1	0.99999	0.99999	0.99999	0.99999	0.99999	0.99999	0.9999	0	0	0	0	0	0	0	0	0	0	0	0	0	0	0	0	0	0	0	0	0	0	0	0	0	0	0	0	LOC101928626	101928626	chr1	562760	564389	798	-
14	LOC100288069	1.12732	1.23943	0.963915	1.09945	0.855047	0.777705	0.465535	0.14417	0.742539	0.552378	0.341839	0.0911802	0.262063	0.47704	0.649943	0.786723	0.424018	0.68858	0.352667	0.364058	0.476467	0.963318	0.450165	0.807251	0.544352	0.976154	0.217332	0.544289	0.48964	5	2	2	3	6	3	6	3	7	1	3	2	LOC100288069	100288069	chr1	700245	714068	1371	-
15	FAM87B	0.753442	0.671478	0.810447	0.891214	1.07566	1.20696	0.164165	0.0514815	0.27412	0.373901	0.664098	0.197753	0.118659	0.574589	0.166157	0	0.271379	0.68858	0.187083	0.780396	0	0	0.450165	0	0	0	0.217332	0.544289	0	5	1	5	0	0	3	0	0	0	1	3	0	FAM87B	400728	chr1	752751	755214	1944	+
16	LINC00115	0.814951	0.674381	0.578969	0.827511	0.710433	0.858519	0.225229	0.0448704	0.0288161	0.241034	0.112805	0.386353	0.02849	1.85918	1.56397	1.29082	1.07074	1.56434	1.91425	2.0557	1.35914	1.45485	1.83324	1.08733	1.50257	1.25201	0.858305	1.42247	0.854546	16	20	22	12	11	21	9	12	10	5	11	4	LINC00115	79854	chr1	761586	762902	1317	-
17	LINC01128	1.16928	0.970759	0.676686	0.830219	0.57872	0.697069	0.248706	0.730474	0.0212181	0.14246	0.0129779	0.00898198	0.00367171	3.6015	3.82712	3.55868	3.03806	3.79136	3.52643	3.46551	3.9028	3.98914	3.55358	3.61449	3.60331	3.45266	3.24096	2.94893	2.90024	105	76	70	107	94	88	90	73	72	52	44	32	LINC01128	643837	chr1	762971	794826	9233	+
18	FAM41C	0.838113	1.12957	0.835317	1.34776	0.996665	0.739498	0.273388	0.413053	0.260892	0.0869504	0.981145	0.0820791	0.125053	0.399525	0.144741	0.575303	0.139921	0.315773	0.187083	0.654511	0	0.396813	0	0.807251	0.384687	0.500313	0	0.38464	0	2	1	4	0	2	0	6	2	3	0	2	0	FAM41C	284593	chr1	803451	812182	1706	-
19	LOC100130417	1.00517	0.865031	1.34037	0.860585	1.33348	1.5495	0.977111	0.345471	0.338921	0.324611	0.344678	0.179052	0.348197	0.274139	0.281574	0.0649626	0.696768	0.57469	0.187083	0	0	0.212007	0.573628	0	0	0.18672	0.722751	0	1.14554	4	1	0	0	1	4	0	0	1	4	0	6	LOC100130417	100130417	chr1	852198	855072	1446	-
20	SAMD11	0.925816	0.930306	0.562192	1.00485	0.60724	0.604308	0.170724	0.569409	0.000515256	0.972025	0.00382338	0.0371413	0.00182585	6.07239	5.96119	5.96817	5.24152	6.07532	6.09363	6.04785	5.9028	5.88111	6.09035	6.27589	5.72651	5.84234	5.28101	5.39555	5.02323	543	486	454	451	366	550	612	340	408	233	269	156	SAMD11	148398	chr1	861121	879961	2554	+
21	NOC2L	0.936277	0.942568	0.557845	1.00672	0.595812	0.591835	0.277024	0.624984	0.00045006	0.960284	0.00399467	0.0288491	0.00136547	6.07983	5.98483	5.99449	5.23776	6.08576	6.10528	6.04785	5.92155	5.89268	6.1286	6.28285	5.73894	5.90689	5.28703	5.37976	5.02323	547	490	454	457	369	565	615	343	427	234	266	156	NOC2L	26155	chr1	879583	894679	2800	-
22	KLHL17	0.630328	0.781492	1.21922	1.23982	1.93427	1.56012	0.0353812	0.13704	0.425102	0.0848526	0.0605198	0.12586	0.0269067	5.43241	4.76658	5.07671	5.71837	5.63846	5.51045	5.09395	4.75266	4.57258	4.94982	4.90666	5.10688	5.20112	5.18111	5.70534	6.11882	399	322	231	199	144	245	232	219	259	217	335	339	KLHL17	339451	chr1	895967	901099	2564	+
23	PLEKHN1	1.97024	1.20007	0.868699	0.609097	0.44091	0.723874	0.00950553	0.333891	0.434478	0.0239872	0.00460047	0.114241	0.00312283	4.33784	5.31622	4.60096	4.13477	4.14063	4.64915	4.16474	5.48637	5.05714	5.37169	4.2477	4.82523	4.66997	3.8735	4.0909	4.3925	136	174	118	336	204	331	144	179	177	84	105	99	PLEKHN1	84069	chr1	901877	910484	2532	+
24	PERM1	1.74155	1.23053	0.84201	0.706574	0.483484	0.684265	0.153233	0.416691	0.548782	0.247196	0.0711997	0.0634783	0.0728752	2.78648	3.58685	3.08576	2.53839	2.22348	3.30179	2.62451	3.12039	4.07295	3.39521	3.2286	2.7668	3.21574	2.19434	2.63089	2.73494	30	64	36	59	100	78	67	38	60	22	34	28	PERM1	84808	chr1	910579	917497	3064	-
25	HES4	1.45476	1.43646	0.364609	0.98742	0.250632	0.253825	0.00628126	0.03672	0.00267369	0.88906	7.76586e-05	0.0011721	2.23671e-05	4.71097	5.25175	5.23349	3.25539	4.57017	4.61695	4.92021	5.19935	5.31981	5.23341	5.39208	5.29268	4.98525	3.28975	2.79865	3.57417	186	170	204	274	246	300	328	250	222	54	39	54	HES4	57801	chr1	934342	935552	1431	-
26	ISG15	1.10241	1.2046	2.24582	1.0927	2.03719	1.86436	0.388654	0.10306	0.0125752	0.279478	0.0158656	0.0208032	0.000558701	2.76403	2.9047	3.03259	3.93128	2.70161	2.58124	2.97984	3.00791	2.96474	2.72574	3.02216	3.13623	2.93212	3.59162	4.21476	3.92061	45	36	48	54	43	46	57	51	48	68	115	70	ISG15	9636	chr1	948847	949919	666	+
27	AGRN	1.08122	0.984021	1.27725	0.910105	1.18131	1.29799	0.05909	0.600964	0.153759	0.0498076	0.285504	0.1382	0.0946655	7.89567	8.00833	7.87243	8.24872	7.85021	7.93072	7.90493	8.00744	7.94649	8.06849	7.93713	7.82832	7.84953	7.91271	8.23452	8.53272	1878	1755	1663	1965	1552	2191	1953	1481	1662	1476	1965	1828	AGRN	375790	chr1	955503	991499	7511	+
28	RNF223	0.916573	0.87838	0.923109	0.95833	1.00713	1.05092	0.548542	0.373901	0.584862	0.373901	0.91687	0.373901	0.672858	0.187083	0.0614049	0	0.0716561	0	0.501188	0	0.17689	0	0	0	0	0	0	0.205101	0	0	3	0	1	0	0	0	0	0	0	1	0	RNF223	401934	chr1	1007126	1009687	1122	-
29	C1orf159	0.803869	0.828836	0.67357	1.03106	0.837909	0.81267	0.0917926	0.136768	0.0870855	0.489027	0.325296	0.261521	0.12808	4.57276	4.25779	4.30192	4.00266	4.72501	4.29954	4.65849	4.218	4.31016	4.24364	4.3217	4.20304	4.37565	3.40494	4.17871	4.27697	208	135	169	135	119	147	152	114	143	59	112	91	C1orf159	54991	chr1	1017198	1051736	2104	-
30	LINC01342	0.99584	1.00295	1.39172	1.00714	1.39753	1.38763	0.94948	0.966854	0.423388	0.916798	0.418496	0.426901	0.5945	0.0674187	0.0614049	0.0716659	0.544289	0	0	0.193482	0.17689	0	0	0	0.205128	0	0	1.24787	0	0	0	1	1	0	0	0	1	0	0	9	0	LINC01342	254099	chr1	1072397	1079434	1618	+
31	TTLL10	0.954344	1.16572	1.39328	1.22149	1.45993	1.1952	0.373901	0.251494	0.0576757	0.139917	0.0364539	0.280803	0.0380424	0.0674187	0	0.288645	0.5459	0	0	0.193482	0	0	0	0.32188	0	0.500313	0.217332	0.688017	0.683599	0	0	1	0	0	0	2	0	3	1	4	3	TTLL10	254173	chr1	1109286	1133313	2416	+
32	TNFRSF18	0.991062	1.12936	1.17146	1.13954	1.18202	1.03728	0.963923	0.466514	0.402432	0.516742	0.445791	0.837471	0.716091	0.340118	0.327165	0.515621	0.568422	0.451032	0	0.516581	0.17689	0.707695	0	0.169898	0.688094	0.634773	0.573127	0.205101	0.854546	3	0	3	1	4	0	1	4	4	3	1	4	TNFRSF18	8784	chr1	1138888	1142089	1374	-
33	TNFRSF4	1	1	1	1	1	1	0.99999	0.99999	0.99999	0.99999	0.99999	0.99999	0.9999	0	0	0	0	0	0	0	0	0	0	0	0	0	0	0	0	0	0	0	0	0	0	0	0	0	0	0	0	TNFRSF4	7293	chr1	1146706	1149548	1104	-
34	SDF4	0.999139	1.01323	0.970796	1.0141	0.971632	0.958118	0.98973	0.836018	0.732027	0.851767	0.763388	0.647058	0.936189	8.35304	8.3518	8.37201	8.31028	8.43257	8.2549	8.3661	8.29792	8.25384	8.49232	8.48609	8.37212	8.248	8.17133	8.50527	8.23187	2816	2199	2292	2405	1922	2942	2861	2162	2193	1767	2372	1483	SDF4	51150	chr1	1152288	1167447	2022	-
35	B3GALT6	1.00941	0.69603	0.535205	0.689539	0.530214	0.768939	0.855799	0.0106948	0.000494397	0.0099406	0.000495706	0.0697961	0.000113365	6.6519	6.66541	6.12912	5.75006	6.74403	6.62169	6.58512	6.75963	6.63607	6.59543	6.23338	5.86532	6.25631	5.89946	5.69687	5.64084	868	704	662	823	622	784	594	375	546	361	333	242	B3GALT6	126792	chr1	1167629	1170420	2792	+
36	FAM132A	0.672801	0.750522	0.959304	1.11552	1.42584	1.27818	0.0997732	0.179889	0.828549	0.531073	0.114397	0.217323	0.135551	0.833565	0.261816	0.419532	0.773624	1.15276	0.758983	0.516581	0	0.560612	0.166157	0.169898	0.688094	0.352021	0.858305	0.38464	1.00737	10	5	3	0	3	1	1	4	2	5	2	5	FAM132A	388581	chr1	1177826	1182102	1043	-
37	UBE2J2	1.67256	1.74815	0.974735	1.04519	0.582782	0.557583	1.72188e-05	0.00773542	0.796838	0.644596	0.00169456	0.0115618	0.000172753	6.8141	7.55615	7.61992	6.77718	6.77176	6.85355	6.81582	7.52979	7.54445	7.59344	7.84446	7.44638	7.5382	6.59392	6.68289	7.01908	885	828	778	1409	1173	1574	1831	1135	1338	588	666	637	UBE2J2	118424	chr1	1189292	1209234	2568	-
38	SCNN1D	1.00108	0.756898	2.49886	0.756082	2.49617	3.30145	0.997388	0.442169	0.00833431	0.337207	0.00411406	0.00145019	0.00582524	1.3003	1.30186	0.898471	2.62157	1.88419	0.758983	1.00335	1.7433	0.963318	1.06942	0.32188	1.24799	0.976154	2.70659	2.39985	2.73494	22	5	7	18	6	9	2	9	7	34	28	28	SCNN1D	6339	chr1	1215816	1227409	3054	+
39	ACAP3	0.585512	1.07854	1.6074	1.84205	2.74529	1.49035	0.00943194	0.736944	0.0853651	0.0686741	0.0154177	0.175127	0.00602794	2.99	2.21777	3.09909	3.67474	2.72849	3.17483	3.0314	2.21799	2.21439	2.22094	2.45923	3.43008	3.23704	3.46989	3.3884	4.06692	46	58	50	28	23	30	36	64	61	62	62	78	ACAP3	116983	chr1	1227764	1243269	3759	-
40	PUSL1	1.02047	0.861077	0.870123	0.843803	0.852667	1.0105	0.855701	0.050973	0.188954	0.201691	0.288506	0.916127	0.291145	5.09502	5.12426	4.87924	4.89431	5.03598	5.19859	5.04462	4.81416	5.26741	5.24739	4.88241	4.97292	4.77564	4.62859	5.0074	5.01424	260	258	223	208	237	303	228	199	191	146	204	155	PUSL1	126789	chr1	1243994	1247057	1240	+
41	CPSF3L	0.965077	0.834488	0.877795	0.864685	0.909559	1.0519	0.716917	0.0563517	0.310477	0.157085	0.48451	0.66634	0.341632	5.46597	5.41468	5.20493	5.27792	5.58798	5.48837	5.30768	5.18907	5.50219	5.5287	5.10829	5.25276	5.24908	4.95023	5.4215	5.41352	385	317	269	272	280	370	268	243	268	184	274	206	CPSF3L	54973	chr1	1246965	1260067	2843	-
42	CPTP	1.36719	1.37687	1.59505	1.00708	1.16666	1.15846	0.000253568	0.0452711	0.0220054	0.946032	0.24229	0.356633	0.011699	5.30911	5.76032	5.7705	5.98271	5.30066	5.30853	5.3181	5.73628	5.72147	5.82119	5.98845	5.77562	5.50754	5.69733	5.98827	6.21613	314	279	271	401	327	455	500	352	322	313	409	363	CPTP	80772	chr1	1260143	1264276	2193	+
43	TAS1R3	1	1.2685	1.29728	1.2685	1.29728	1.02269	0.99999	0.138735	0.119604	0.138735	0.119604	0.897315	0.13333	0	0	0.343121	0.37549	0	0	0	0	0	0	0.584882	0.384687	0	0.573127	0	0.48964	0	0	0	0	0	0	4	2	0	3	0	2	TAS1R3	83756	chr1	1266726	1269844	2559	+
44	DVL1	1.11814	0.988473	0.918715	0.884034	0.821647	0.929429	0.012926	0.855267	0.463787	0.0858378	0.114803	0.567851	0.192125	7.14495	7.30605	7.12822	7.02264	7.08553	7.14926	7.19787	7.28148	7.34679	7.289	7.22978	7.17918	6.96192	6.81418	6.90879	7.29815	1102	1018	1016	1185	1022	1273	1193	942	895	686	780	774	DVL1	1855	chr1	1270658	1284492	2924	-
45	MXRA8	0.930614	1.13275	1.36839	1.21721	1.47041	1.20802	0.701758	0.47321	0.2484	0.216334	0.161861	0.407842	0.316651	0.606889	0.503145	0.786723	1.05937	0.892488	0.187083	0.654511	0.17689	0.707695	0.573628	0.807251	0.544352	0.976154	1.39277	1.15195	0.48964	7	1	4	1	4	4	6	3	7	10	8	2	MXRA8	54587	chr1	1288069	1298921	2551	-
46	AURKAIP1	1.21059	1.34113	0.958307	1.10783	0.791605	0.714554	0.0176077	0.0171018	0.515718	0.160785	0.00346653	0.00844216	0.00117642	8.47192	8.74763	8.89537	8.41048	8.36512	8.59938	8.44129	8.69116	8.76242	8.78758	8.8519	9.03845	8.78355	8.31819	8.49003	8.41809	2687	2794	2415	3161	2737	3612	3689	3435	3182	1957	2347	1688	AURKAIP1	54998	chr1	1309110	1310818	1474	-
47	CCNL2	0.928109	0.883508	1.40943	0.951944	1.5186	1.59526	0.37466	0.235714	0.0076507	0.455993	0.000772059	0.00144517	0.00051306	7.53579	7.42815	7.3571	8.03089	7.71562	7.39691	7.47542	7.39317	7.38827	7.50022	7.3867	7.19882	7.47237	8.04559	7.93915	8.10316	1710	1210	1233	1281	1052	1475	1331	955	1278	1619	1600	1356	CCNL2	81669	chr1	1321091	1334718	3631	-
48	LOC148413	1.12685	1.07286	0.822336	0.952088	0.729763	0.766487	0.0125158	0.0816413	0.0367594	0.217649	0.00742264	0.0154075	0.00184262	6.93484	7.10714	7.0363	6.65264	6.96214	6.95202	6.88927	7.15646	7.11603	7.0468	7.10042	6.97356	7.03213	6.65338	6.47315	6.81157	1011	887	819	1086	870	1075	1090	816	940	613	575	551	LOC148413	148413	chr1	1334910	1337426	1748	+
49	MRPL20	1.03152	0.967287	0.709566	0.937727	0.687882	0.733563	0.537433	0.451461	0.0112413	0.212423	0.00897768	0.0148277	0.00189457	7.4731	7.51788	7.42512	6.97811	7.43266	7.55822	7.4245	7.61385	7.47298	7.46177	7.48257	7.35508	7.43484	6.98684	6.75404	7.16434	1404	1354	1190	1494	1116	1436	1423	1065	1245	774	700	705	MRPL20	55052	chr1	1337276	1342693	733	-
50	ANKRD65	1.08409	0.910924	1.30686	0.840268	1.2055	1.43466	0.653404	0.532914	0.255449	0.239178	0.384608	0.115871	0.240494	0.193482	0.309962	0.058884	0.579592	0	0	0.516581	0	0.560612	0.315138	0.169898	0	0	0.217332	0.938551	0.48964	0	0	3	0	3	2	1	0	0	1	6	2	ANKRD65	441869	chr1	1353800	1356824	2382	-
51	TMEM88B	1	1	1	1	1	1	0.99999	0.99999	0.99999	0.99999	0.99999	0.99999	0.9999	0	0	0	0	0	0	0	0	0	0	0	0	0	0	0	0	0	0	0	0	0	0	0	0	0	0	0	0	TMEM88B	643965	chr1	1361508	1363167	492	+
52	LOC102724312	0.49999	0.653775	2.27327	1.30758	4.54663	3.47715	0.0358472	0.137269	0.0174483	0.236521	0.0035829	0.00600056	0.000260861	1.12033	0.120303	0.507197	2.3051	1.50339	0.977621	0.780396	0.33444	0	0	0.584882	0.818803	0	2.38602	1.90682	2.54822	15	7	5	2	0	0	4	5	0	26	18	24	LOC102724312	102724312	chr1	1365537	1369953	1288	-
53	VWA1	0.789513	0.783501	1.98967	0.992386	2.52012	2.53946	0.0105751	0.0118149	0.0331872	0.925057	0.0183606	0.0181463	0.000347008	5.75439	5.41342	5.4024	6.74692	5.72109	5.81721	5.72276	5.33141	5.3425	5.55516	5.36171	5.28138	5.5507	6.24389	6.83156	7.05021	423	400	361	301	250	377	321	248	332	460	739	651	VWA1	64856	chr1	1370903	1378262	4822	+
54	ATAD3C	0.570697	0.453167	0.665891	0.79406	1.1668	1.46942	0.0616766	0.0306161	0.147709	0.0123579	0.337858	0.0726553	0.00758027	1.20685	0.397642	0.0649626	0.620205	1.15276	0.758983	1.58942	0.476467	0.396813	0.315138	0	0	0.18672	0.722751	0.205101	0.854546	10	5	14	3	2	2	0	0	1	4	1	4	ATAD3C	219293	chr1	1385069	1405538	3859	+
55	ATAD3B	1.41082	1.37903	0.576475	0.977468	0.408609	0.418028	0.00511764	0.0625181	0.0121535	0.837325	0.000853189	0.00714096	0.000467566	3.70212	4.19865	4.16578	2.90745	3.69925	3.83715	3.55631	4.12399	4.17762	4.28939	4.22859	4.36155	3.86205	2.47308	2.97719	3.18299	98	96	75	126	108	152	142	128	98	28	45	40	ATAD3B	83858	chr1	1407164	1431582	2433	+
56	ATAD3A	1.40463	1.25412	0.523248	0.892847	0.372516	0.417223	0.0240447	0.0185208	0.00447065	0.22954	0.00167003	0.000500685	5.18717e-05	5.14551	5.63571	5.47219	4.21108	4.97556	5.22554	5.22152	5.43509	5.79324	5.6564	5.52724	5.49684	5.38886	4.06785	3.9974	4.5123	249	263	253	324	344	405	361	289	296	97	98	108	ATAD3A	55210	chr1	1447523	1470067	2909	+
57	TMEM240	0.791675	0.887994	0.734597	1.12167	0.927903	0.827255	0.54329	0.737868	0.36153	0.762867	0.824258	0.554962	0.782111	0.787185	0.450165	0.615807	0.342211	0.451032	1.33517	0.364058	0	0	1.06942	0.459366	1.15206	0	0.722751	0.205101	0	3	11	2	0	0	9	3	8	0	4	1	0	TMEM240	339453	chr1	1470158	1475740	1117	-
58	SSU72	0.966413	1.00975	1.03305	1.04484	1.06896	1.02308	0.5689	0.80796	0.813181	0.40583	0.644752	0.864422	0.937028	7.38103	7.33174	7.39502	7.42794	7.38171	7.46067	7.296	7.27055	7.26154	7.45476	7.44477	7.36046	7.37846	7.21552	7.26317	7.74391	1355	1265	1088	1176	963	1429	1386	1069	1197	908	999	1056	SSU72	29101	chr1	1477053	1510262	1303	-
59	C1orf233	0.869836	1.05844	0.922886	1.21683	1.06099	0.871932	0.625072	0.7902	0.777198	0.242337	0.807651	0.423624	0.788575	0.633785	0.432599	0.715722	0.518009	1.07111	0.635836	0	0	0.396813	0.792766	0.700347	0.688094	0.757764	0.573127	0	0.854546	9	4	0	0	2	6	5	4	5	3	0	4	C1orf233	643988	chr1	1533388	1535476	2089	-
60	MIB2	1.36024	1.43903	3.5517	1.05792	2.61109	2.46813	0.0361736	0.0259741	0.00712274	0.57761	0.0121677	0.0140236	0.000100135	3.48489	3.92875	4.00999	5.3134	3.62965	3.23971	3.55631	3.85157	3.82158	4.09699	4.02214	4.16668	3.82033	4.85619	5.4215	5.56897	93	61	75	103	83	132	122	111	95	172	274	230	MIB2	142678	chr1	1550795	1565990	3722	+
61	MMP23B	1	1	1	1	1	1	0.99999	0.99999	0.99999	0.99999	0.99999	0.99999	0.9999	0	0	0	0	0	0	0	0	0	0	0	0	0	0	0	0	0	0	0	0	0	0	0	0	0	0	0	0	MMP23B	8510	chr1	1567560	1568499	465	+
62	MMP23A	1.06024	1.26493	3.09812	1.19307	2.9221	2.44924	0.706315	0.194315	0.0391814	0.131806	0.0404779	0.055972	0.00138511	0.217999	0.302387	0.557061	1.84939	0.57469	0	0	0.33444	0.396813	0.166157	0.32188	0.688094	0.634773	1.30055	2.35747	1.68819	4	0	0	2	2	1	2	4	4	9	27	11	MMP23A	8511	chr1	1568159	1633247	1812	+
63	CDK11B	1.04933	1.20893	1.24541	1.15209	1.18686	1.03018	0.293429	0.0158629	0.0514566	0.0384357	0.0938819	0.721055	0.0225607	6.11911	6.18858	6.39284	6.43573	6.03552	6.16774	6.15052	6.22305	6.23346	6.10577	6.33515	6.49307	6.34481	6.2252	6.53863	6.52233	528	512	488	565	469	556	638	583	581	454	602	450	CDK11B	984	chr1	1570603	1655859	3118	-
64	SLC35E2B	0.919767	1.03613	1.99478	1.12651	2.16879	1.92523	0.441639	0.688172	0.00262745	0.249667	0.00204541	0.00268018	0.000111445	6.87754	6.75688	6.92874	7.87377	7.00812	6.68712	6.91866	6.94669	6.71427	6.5863	7.0249	6.77653	6.97307	7.90294	7.68016	8.01801	1044	737	836	938	657	779	1034	711	902	1466	1336	1278	SLC35E2B	728661	chr1	1592939	1624243	6421	-
65	CDK11A	1.18648	1.29694	1.25938	1.0931	1.06144	0.97104	0.0129497	0.0293226	0.110203	0.246317	0.580207	0.807356	0.0760915	5.63019	5.87688	6.0053	5.9629	5.52038	5.64028	5.72276	5.91533	5.86552	5.84896	5.87628	6.1678	5.95589	5.6607	6.0627	6.12301	367	353	361	455	362	464	462	464	442	305	431	340	CDK11A	728642	chr1	1634170	1655791	2211	-
66	SLC35E2	0.913374	1.0016	2.18312	1.09659	2.39017	2.17964	0.62263	0.991289	0.00249395	0.454376	0.00111982	0.000687753	0.000416296	6.20768	6.07696	6.20998	7.33407	6.49678	5.83131	6.21883	6.35306	5.87333	5.95779	6.15205	6.13993	6.33002	7.33945	7.1911	7.45921	730	404	512	619	364	501	561	455	575	990	950	866	SLC35E2	9906	chr1	1656277	1677438	7297	-
67	NADK	1.03549	1.12346	1.50295	1.08496	1.45144	1.33778	0.346991	0.0391702	0.101608	0.133536	0.121666	0.188655	0.0620255	5.64794	5.69825	5.81589	6.23573	5.61344	5.69529	5.63382	5.72209	5.61832	5.75099	5.89155	5.72651	5.82487	6.51148	6.37034	5.70371	392	367	339	397	304	433	467	340	403	555	535	253	NADK	65220	chr1	1682671	1711508	4307	-
68	GNB1	1.25449	1.30778	1.00844	1.04247	0.803864	0.771111	0.00796027	0.0158538	0.857287	0.492676	0.00167128	0.0100842	0.000971459	8.13761	8.46471	8.52472	8.14973	8.24227	8.13069	8.03219	8.45472	8.52765	8.40929	8.56391	8.38074	8.61889	8.17458	8.16019	8.11372	2467	2017	1817	2682	2325	2777	3020	2175	2838	1771	1866	1366	GNB1	2782	chr1	1716724	1822556	3194	-
69	CALML6	1	1	1	1	1	1	0.99999	0.99999	0.99999	0.99999	0.99999	0.99999	0.9999	0	0	0	0	0	0	0	0	0	0	0	0	0	0	0	0	0	0	0	0	0	0	0	0	0	0	0	0	CALML6	163688	chr1	1846266	1848733	1101	+
70	TMEM52	0.79953	0.589452	0.505055	0.737248	0.63169	0.856822	0.411563	0.0321641	0.0561599	0.332395	0.276309	0.607255	0.186503	2.15112	1.82834	1.38856	1.16563	1.88419	2.06508	2.44603	2.21799	0.963318	2.0185	1.39217	1.57833	1.16579	1.63856	0	1.38757	22	23	31	28	6	25	13	13	9	13	0	8	TMEM52	339456	chr1	1849029	1850740	958	-
71	CFAP74	1	1	1	1	1	1	0.99999	0.99999	0.99999	0.99999	0.99999	0.99999	0.9999	0	0	0	0	0	0	0	0	0	0	0	0	0	0	0	0	0	0	0	0	0	0	0	0	0	0	0	0	CFAP74	85452	chr1	1853390	1935276	5412	-
72	GABRD	1	1	1	1	1	1	0.99999	0.99999	0.99999	0.99999	0.99999	0.99999	0.9999	0	0	0	0	0	0	0	0	0	0	0	0	0	0	0	0	0	0	0	0	0	0	0	0	0	0	0	0	GABRD	2563	chr1	1950768	1962192	1925	+
73	PRKCZ	0.935443	1.10806	1.80479	1.18453	1.92934	1.62879	0.447241	0.318336	0.0344323	0.0712495	0.0245652	0.0514989	0.00206173	5.10489	5.00861	5.25293	5.95672	5.26438	4.91056	5.118	5.07645	5.02944	4.91522	5.40915	5.15097	5.18477	5.83518	5.66247	6.2962	306	210	235	251	200	239	332	226	256	345	325	384	PRKCZ	5590	chr1	1981909	2116834	3079	+
74	FAAP20	0.878317	1.14084	1.56418	1.2989	1.78089	1.37108	0.243785	0.237393	0.0298226	0.0134571	0.0104249	0.0556437	0.00206677	5.70806	5.52088	5.89816	6.35347	5.92075	5.50606	5.6668	5.60711	5.4613	5.49004	5.98845	5.94261	5.75276	6.16109	6.26252	6.5995	487	321	347	366	272	360	500	396	383	434	496	475	FAAP20	199990	chr1	2115899	2144159	7764	-
75	SKI	1.18296	1.04047	0.992333	0.87955	0.838859	0.953737	0.0421248	0.597952	0.935334	0.0876231	0.0831909	0.619758	0.148102	5.98983	6.23223	6.04706	5.97873	5.84601	6.02473	6.08797	6.18993	6.18092	6.3215	6.05233	6.16165	5.91683	5.7679	6.14286	6.00087	462	463	467	552	452	647	523	462	430	329	456	312	SKI	6497	chr1	2160134	2241652	5707	+
3734	ABCC8	0.955883	0.955883	0.955883	1	1	1	0.373901	0.373901	0.373901	0.99999	0.99999	0.99999	0.441099	0.065094	0	0	0	0	0.187083	0	0	0	0	0	0	0	0	0	0	0	1	0	0	0	0	0	0	0	0	0	0	ABCC8	6833	chr11	17414432	17498392	4921	-
77	LOC100129534	1.37148	1.0684	1.37466	0.779014	1.00232	1.28665	0.16375	0.74826	0.12036	0.218876	0.988053	0.161669	0.191066	2.21541	2.67114	2.31086	2.67449	2.58878	2.01653	1.95249	2.78031	2.87419	2.29458	2.1291	2.63106	2.10975	2.81055	2.39985	2.77808	41	22	20	45	40	32	27	34	24	37	28	29	LOC100129534	100129534	chr1	2281853	2284100	2248	-
78	RER1	0.911763	0.885559	0.832542	0.97126	0.913112	0.940131	0.263599	0.162454	0.0890397	0.518729	0.188659	0.337753	0.100019	8.14872	8.01545	7.97338	7.88432	8.01142	8.3107	8.1077	7.99495	7.95111	8.09642	8.05233	7.92854	7.93591	7.7983	8.02204	7.82198	2101	2286	1915	1948	1557	2234	2116	1588	1765	1363	1695	1115	RER1	11079	chr1	2323214	2336885	3104	+
79	PEX10	1.12026	1.19087	1.3452	1.06303	1.20079	1.12959	0.324725	0.204322	0.0585613	0.405774	0.0571742	0.225193	0.0631087	5.52722	5.69106	5.77924	5.95504	5.37909	5.79938	5.35904	5.75731	5.66407	5.6494	5.94228	5.68426	5.69621	5.81865	5.92075	6.1104	332	395	279	407	314	403	484	330	368	341	390	337	PEX10	5192	chr1	2336241	2344010	2014	-
80	PLCH2	0.874492	0.983786	4.95951	1.12498	5.6713	5.04125	0.373901	0.927074	0.00132431	0.373901	0.00103572	0.0012656	3.04977e-06	0.193482	0	0.169898	2.50368	0	0	0.516581	0	0	0	0.459366	0	0	2.55519	2.70035	2.21315	0	0	3	0	0	0	3	0	0	30	36	18	PLCH2	9651	chr1	2398898	2436969	8546	+
81	PANK4	0.339657	0.438376	0.531944	1.29064	1.56612	1.21344	0.0824387	0.116491	0.213967	0.406153	0.348214	0.616822	0.114267	2.71861	1.16076	1.52885	1.80795	2.1054	3.34175	2.40752	0.935919	0.560612	1.73085	1.08733	1.84696	1.55308	2.2447	2.12462	0.48964	27	66	30	7	3	19	9	17	14	23	22	2	PANK4	55229	chr1	2439970	2458067	2679	-
82	HES5	1	1	1	1	1	1	0.99999	0.99999	0.99999	0.99999	0.99999	0.99999	0.9999	0	0	0	0	0	0	0	0	0	0	0	0	0	0	0	0	0	0	0	0	0	0	0	0	0	0	0	0	HES5	388585	chr1	2460184	2461684	1306	-
83	LOC115110	1	1	1	1	1	1	0.99999	0.99999	0.99999	0.99999	0.99999	0.99999	0.9999	0	0	0	0	0	0	0	0	0	0	0	0	0	0	0	0	0	0	0	0	0	0	0	0	0	0	0	0	LOC115110	115110	chr1	2481359	2488450	4619	-
84	TNFRSF14	0.781604	0.680239	1.85115	0.870312	2.3684	2.72132	0.295552	0.134091	0.113224	0.180099	0.0517218	0.0382973	0.0114862	0.555886	0.200396	0	1.44431	0.892488	0.635836	0	0.17689	0.396813	0	0	0	0	1.63856	1.7842	0.683599	7	4	0	1	2	0	0	0	0	13	16	3	TNFRSF14	8764	chr1	2487804	2497061	3501	+
85	LOC100996583	1	1	1	1	1	1	0.99999	0.99999	0.99999	0.99999	0.99999	0.99999	0.9999	0	0	0	0	0	0	0	0	0	0	0	0	0	0	0	0	0	0	0	0	0	0	0	0	0	0	0	0	LOC100996583	100996583	chr1	2497974	2515973	698	+
86	FAM213B	0.846001	0.914663	0.888244	1.08116	1.04993	0.971116	0.257819	0.303398	0.525818	0.504279	0.81774	0.864384	0.6865	4.23555	3.99428	4.10686	4.06457	4.19945	4.4164	4.06929	3.64144	4.17762	4.10724	4.11871	4.06499	4.13593	3.61095	4.43453	4.03171	142	147	110	88	108	133	131	103	120	69	135	76	FAM213B	127281	chr1	2517899	2522908	3292	+
87	MMEL1	1.07226	0.890996	1.30371	0.83095	1.21585	1.4632	0.749815	0.373901	0.0809714	0.373901	0.301272	0.00465775	0.125438	0.166509	0.267167	0	0.549129	0.451032	0	0	0	0	0.687354	0	0	0	0.40617	0.544289	0.683599	3	0	0	0	0	5	0	0	0	2	3	3	MMEL1	79258	chr1	2522081	2564481	2902	-
88	TTC34	1	1	1	1	1	1	0.99999	0.99999	0.99999	0.99999	0.99999	0.99999	0.9999	0	0	0	0	0	0	0	0	0	0	0	0	0	0	0	0	0	0	0	0	0	0	0	0	0	0	0	0	TTC34	100287898	chr1	2572807	2706230	1775	-
89	ACTRT2	1	1	1	1	1	1	0.99999	0.99999	0.99999	0.99999	0.99999	0.99999	0.9999	0	0	0	0	0	0	0	0	0	0	0	0	0	0	0	0	0	0	0	0	0	0	0	0	0	0	0	0	ACTRT2	140625	chr1	2938046	2939467	1422	+
90	LINC00982	0.924591	0.924591	0.924591	1	1	1	0.373901	0.373901	0.373901	0.99999	0.99999	0.99999	0.441099	0.113113	0	0	0	0.315773	0	0	0	0	0	0	0	0	0	0	0	2	0	0	0	0	0	0	0	0	0	0	0	LINC00982	440556	chr1	2976181	2984289	3939	-
91	PRDM16	0.73691	0.934359	0.769273	1.26794	1.04392	0.823315	0.337782	0.829869	0.41114	0.320778	0.780732	0.429018	0.601538	0.560742	0.120303	0.462791	0.182309	0	0.352667	1.1031	0.33444	0	0	0	0.384687	0.871087	0	0	0.48964	0	2	8	2	0	0	0	2	6	0	0	2	PRDM16	63976	chr1	2985742	3355185	13611	+
92	ARHGEF16	0.588374	0.845536	1.05746	1.43707	1.79725	1.25063	0.00408266	0.165828	0.751494	0.0641993	0.0552229	0.31526	0.0170049	3.35073	2.58554	3.10867	3.43133	3.25758	3.34175	3.44664	2.83408	2.35495	2.52621	2.85777	3.34587	3.08089	3.33693	3.80583	3.04853	70	66	69	47	26	39	50	60	54	56	85	36	ARHGEF16	27237	chr1	3371147	3397677	2904	+
93	MEGF6	0.889193	0.825342	1.67983	0.928192	1.88916	2.03531	0.209127	0.0370172	0.00180618	0.507249	0.00226839	0.00117642	9.89458e-05	4.91863	4.7492	4.64169	5.66694	4.92997	4.85643	4.9673	4.9543	4.69225	4.57448	4.63639	4.79379	4.47759	5.50929	5.70956	5.76931	241	202	211	230	157	187	191	175	154	274	336	265	MEGF6	1953	chr1	3404506	3528059	7439	-
94	TPRG1L	1.13189	1.17741	2.20111	1.04022	1.94464	1.86945	0.0553711	0.0577013	0.0106185	0.577801	0.0161851	0.0195882	0.000188459	5.30598	5.48471	5.54159	6.44421	5.3404	5.23087	5.34382	5.51546	5.55658	5.37593	5.5194	5.41654	5.67686	6.38528	6.14908	6.73702	323	264	276	343	291	332	359	273	363	508	458	523	TPRG1L	127262	chr1	3541556	3546694	2427	+
95	WRAP73	0.998912	0.928722	0.636185	0.929733	0.636878	0.685012	0.992919	0.502342	0.130885	0.420813	0.118946	0.16482	0.130598	4.93135	4.92978	4.82467	4.27887	4.9643	5.12609	4.66667	4.76656	4.89006	5.11137	4.72769	4.83299	4.90768	4.81512	4.30672	3.36376	247	245	170	201	181	275	204	180	210	167	123	46	WRAP73	49856	chr1	3547331	3566671	1699	-
96	TP73	0.72366	0.93093	1.54741	1.28642	2.13831	1.66222	0.0104701	0.609653	0.00166744	0.157608	0.000195805	0.00806041	0.00047101	2.98926	2.52264	2.886	3.61911	3.12224	2.88149	2.95335	2.6364	2.5233	2.39843	2.58476	3.18552	2.82367	3.57204	3.56638	3.71401	63	46	47	40	30	35	40	53	44	67	71	60	TP73	7161	chr1	3569129	3652765	5522	+
97	TP73-AS1	0.808206	0.77937	0.926821	0.964321	1.14676	1.18919	0.231361	0.233926	0.728364	0.807552	0.503126	0.458402	0.546997	4.49419	4.18698	4.13457	4.38455	4.3368	4.26878	4.8138	3.98829	4.22723	4.32497	4.0332	4.44488	3.86205	4.65676	4.5425	3.821	157	132	189	114	112	156	123	136	98	149	146	65	TP73-AS1	57212	chr1	3652548	3663335	3912	-
98	CCDC27	1	1	1	1	1	1	0.99999	0.99999	0.99999	0.99999	0.99999	0.99999	0.9999	0	0	0	0	0	0	0	0	0	0	0	0	0	0	0	0	0	0	0	0	0	0	0	0	0	0	0	0	CCDC27	148870	chr1	3668965	3688209	2174	+
99	SMIM1	1.04466	0.99913	1.89898	0.956413	1.8178	1.90064	0.862226	0.997727	0.327916	0.879848	0.348846	0.334455	0.446697	1.87473	1.93777	1.87347	2.79996	2.26078	1.86026	1.36666	2.3345	1.75466	1.62064	1.16979	1.84696	2.36323	2.19434	1.84681	3.66888	31	19	11	31	15	17	10	17	30	22	17	58	SMIM1	388588	chr1	3689325	3692546	575	+
100	LRRC47	1.18611	1.00624	0.936684	0.848353	0.789708	0.930872	0.00314499	0.90874	0.724081	0.0172969	0.20653	0.704751	0.26736	7.28834	7.53458	7.29732	7.19397	7.34419	7.21527	7.30257	7.56301	7.50728	7.53292	7.41761	7.2446	7.22169	6.99973	6.83156	7.6249	1320	1066	1093	1442	1143	1509	1360	986	1073	781	739	972	LRRC47	57470	chr1	3696784	3713068	2648	-
101	CEP104	0.957723	1.03014	1.04946	1.07562	1.09579	1.01875	0.55849	0.683764	0.73756	0.195472	0.513387	0.888503	0.840113	5.29225	5.22993	5.33509	5.3619	5.36202	5.387	5.11202	5.23975	5.14367	5.30198	5.42603	5.25853	5.31567	5.24435	5.11942	5.66402	328	295	234	282	217	315	336	244	281	227	221	246	CEP104	9731	chr1	3728645	3773797	6458	-
102	DFFB	0.423409	0.460727	0.527171	1.08814	1.24506	1.14422	0.0349379	0.0486134	0.166245	0.564258	0.649647	0.776827	0.211785	4.13181	2.89193	3.01379	3.20815	3.72617	3.95775	4.57409	2.96034	2.81051	2.90101	2.95399	2.70052	3.31922	3.92073	3.34568	1.27162	100	105	159	52	38	53	54	36	65	87	60	7	DFFB	1677	chr1	3773831	3801993	3396	+
103	C1orf174	0.941814	0.962263	0.458477	1.02171	0.486802	0.476457	0.405108	0.691613	0.0325388	0.765189	0.0370908	0.0407926	0.0479873	5.41355	5.32706	5.35805	4.28847	5.29167	5.57892	5.35398	5.34073	5.3425	5.29751	5.36171	5.18166	5.51191	4.90398	4.43453	2.81996	312	338	278	303	250	314	321	231	323	178	135	30	C1orf174	339448	chr1	3805697	3816857	1666	-
104	LINC01134	1.05277	1.44738	1.42701	1.37484	1.35548	0.985922	0.373901	0.187261	0.212401	0.240381	0.270422	0.962081	0.282665	0	0.0741849	0.533448	0.512993	0	0	0	0	0.212007	0	0.459366	0	0.976154	0.98221	0.38464	0	0	0	0	0	1	0	3	0	7	6	2	0	LINC01134	100133612	chr1	3816968	3832011	1952	+
105	LINC01346	1	1	1	1	1	1	0.99999	0.99999	0.99999	0.99999	0.99999	0.99999	0.9999	0	0	0	0	0	0	0	0	0	0	0	0	0	0	0	0	0	0	0	0	0	0	0	0	0	0	0	0	LINC01346	728716	chr1	4000672	4012643	568	+
106	LOC284661	1	1	1	1	1	1	0.99999	0.99999	0.99999	0.99999	0.99999	0.99999	0.9999	0	0	0	0	0	0	0	0	0	0	0	0	0	0	0	0	0	0	0	0	0	0	0	0	0	0	0	0	LOC284661	284661	chr1	4472111	4484744	2074	+
107	AJAP1	0.87838	0.87838	0.937538	1	1.06735	1.06735	0.373901	0.373901	0.668194	0.99999	0.373901	0.373901	0.565382	0.187083	0	0	0.0940321	0	0.501188	0	0	0	0	0	0	0	0	0	0.265494	0	3	0	0	0	0	0	0	0	0	0	1	AJAP1	55966	chr1	4715105	4843851	3317	+
108	NPHP4	0.691672	0.715871	0.55982	1.03498	0.809372	0.782013	0.0543719	0.0548072	0.0639298	0.815501	0.476746	0.390887	0.169897	3.53719	3.00535	3.05496	2.70022	3.57146	3.72076	3.2861	3.28389	2.90501	2.77803	3.2286	2.79883	3.10426	2.99838	3.08501	1.59477	89	88	61	67	41	48	67	39	55	43	49	10	NPHP4	261734	chr1	5922868	6052533	5553	-
109	KCNAB2	1.05658	0.567979	1.35557	0.537561	1.28297	2.38665	0.766032	0.0543158	0.2946	0.0296868	0.358477	0.0472209	0.018607	1.84499	1.9244	1.0289	2.28389	2.18518	1.62147	1.65664	2.17696	1.61253	1.92885	0.807251	1.4226	0.757764	1.78187	2.17429	2.73494	29	15	15	27	13	23	6	11	5	15	23	28	KCNAB2	8514	chr1	6052358	6161253	5828	+
110	CHD5	0.634	0.72803	0.858104	1.14831	1.35348	1.17867	0.0198373	0.088567	0.202843	0.408262	0.0272868	0.254734	0.0319875	0.857841	0.200396	0.399912	0.637066	0.68858	1.07565	0.780396	0.17689	0.396813	0	0.584882	0.544352	0	0.722751	0.688017	0.48964	5	8	5	1	2	0	4	3	0	4	4	2	CHD5	26038	chr1	6161847	6240194	9663	-
111	RPL22	1.1667	1.15059	1.15934	0.986191	0.99369	1.0076	0.0110636	0.0253773	0.107581	0.766285	0.932321	0.922383	0.0857895	8.9322	9.15464	9.13458	9.14551	8.90492	8.90502	8.98518	9.20956	9.17571	9.07529	9.20219	9.03677	9.1597	9.25351	8.94786	9.2163	3910	3455	3524	4531	3647	4411	4705	3431	4132	3748	3226	2939	RPL22	6146	chr1	6245080	6259679	2085	-
112	LOC102724450	0.894626	0.940171	1.0314	1.05091	1.15288	1.09703	0.639693	0.79845	0.908163	0.719781	0.482327	0.65532	0.939345	0.833312	0.672668	0.744306	0.877913	1.23004	0.187083	0.896173	0.834036	0.707695	0.450165	0.999879	0.688094	0.500313	0.573127	0.688017	1.27162	11	1	6	6	4	3	8	4	3	3	4	7	LOC102724450	102724450	chr1	6264900	6265840	378	-
113	RNF207	0.899361	0.980926	1.06298	1.09069	1.18193	1.08365	0.366723	0.798352	0.485848	0.492366	0.232395	0.426839	0.440016	4.86503	4.712	4.83725	4.95315	4.78386	4.96913	4.83572	4.4249	4.72716	4.93838	4.6651	4.87115	4.95985	4.98027	5.10027	4.75831	217	219	192	157	161	243	195	185	218	188	218	129	RNF207	388591	chr1	6266189	6281359	3971	+
114	ICMT	0.890421	0.750752	0.498772	0.843143	0.560152	0.664363	0.0204508	0.0143334	0.000377222	0.0695942	0.000645615	0.0191174	7.36295e-05	6.25834	6.0909	5.84475	5.25479	6.18855	6.313	6.2707	6.04069	6.11984	6.11088	5.68626	5.79162	6.03402	5.45686	5.15697	5.12697	588	567	531	497	433	558	404	356	467	264	227	168	ICMT	23463	chr1	6281253	6296044	4815	-
115	LINC00337	1.24123	0.908855	1.32471	0.73222	1.06726	1.45756	0.507182	0.558775	0.252891	0.374224	0.839544	0.164515	0.47942	0.399525	0.711297	0.261647	0.805206	0.315773	0.187083	0.654511	0.17689	0.396813	1.30146	0	0.544352	0.18672	0.217332	1.04919	1.00737	2	1	4	1	2	12	0	3	1	1	7	5	LINC00337	148645	chr1	6296300	6299502	1640	+
116	HES3	1	1	1	1	1	1	0.99999	0.99999	0.99999	0.99999	0.99999	0.99999	0.9999	0	0	0	0	0	0	0	0	0	0	0	0	0	0	0	0	0	0	0	0	0	0	0	0	0	0	0	0	HES3	390992	chr1	6304252	6305638	697	+
117	GPR153	1.08007	0.833549	0.656096	0.771756	0.607457	0.787111	0.71686	0.230478	0.0585951	0.234105	0.0839884	0.0820205	0.0841589	2.31656	2.42769	2.0539	1.70854	1.97678	2.54747	2.36796	2.57456	1.88404	2.69887	2.16974	2.01998	1.96408	1.78187	1.90682	1.38757	24	35	29	38	17	45	28	20	21	15	18	8	GPR153	387509	chr1	6307406	6321035	4082	-
118	ACOT7	1.0481	0.959062	0.507901	0.915047	0.484592	0.529581	0.622593	0.717174	0.00824676	0.329721	0.00195128	0.008113	0.000997576	4.94693	5.01471	4.88663	3.96955	4.92417	5.14315	4.74597	5.12579	4.95039	4.96117	4.92458	5.03474	4.67778	4.13613	3.56638	4.13487	240	248	180	260	189	247	235	208	178	102	71	82	ACOT7	11332	chr1	6324332	6453826	2389	-
119	HES2	0.962169	0.88472	2.00768	0.919506	2.08662	2.26928	0.815552	0.44829	0.0142448	0.616769	0.0131577	0.00908444	0.00262819	0.426582	0.370943	0.249874	1.43211	0.68858	0.352667	0.193482	0.476467	0	0.573628	0	0.205128	0.500313	1.09631	1.65018	1.49489	5	2	1	3	0	4	0	1	3	7	14	9	HES2	54626	chr1	6475294	6479979	4260	-
120	ESPN	1	1.13817	3.12869	1.13817	3.12869	2.74887	0.99999	0.373901	0.000163676	0.373901	0.000163676	0.000663582	3.12577e-06	0	0	0.18672	1.64556	0	0	0	0	0	0	0	0	0.500313	1.712	1.71875	1.49489	0	0	0	0	0	0	0	0	3	14	15	9	ESPN	83715	chr1	6484848	6521004	3531	+
121	TNFRSF25	0.561859	0.716989	2.06945	1.2761	3.68321	2.8863	0.0701608	0.14487	0.0239189	0.373921	0.0074461	0.00939102	0.00172784	2.68707	1.85535	2.20709	3.73631	2.97288	2.32634	2.69014	2.37134	1.68535	1.30146	2.35736	1.78434	2.40146	3.44857	3.62114	4.06692	56	29	38	32	14	12	33	16	31	61	74	78	TNFRSF25	8718	chr1	6521214	6526255	2045	-
122	PLEKHG5	0.766102	0.853578	1.28791	1.11418	1.68112	1.50884	0.157157	0.320377	0.517279	0.654681	0.287186	0.363253	0.638458	2.31806	1.93367	2.08965	2.68309	2.26078	2.40388	2.28542	1.4307	2.3096	1.92885	1.64369	2.12477	2.40146	1.30055	2.94893	3.18299	31	31	27	13	25	23	17	22	31	9	44	40	PLEKHG5	57449	chr1	6526152	6580121	5782	-
123	NOL9	1.31019	1.20489	0.759768	0.919632	0.579891	0.630568	0.0254276	0.0380218	0.109971	0.27194	0.0122613	0.0166962	0.00696197	4.75551	5.14529	5.02442	4.35915	4.69806	4.65709	4.89954	5.03113	5.29094	5.10114	5.10829	4.93739	5.02253	4.59016	4.49443	3.90123	204	175	201	243	241	273	268	194	228	142	141	69	NOL9	79707	chr1	6581407	6614658	6712	-
124	TAS1R1	1	1	1	1	1	1	0.99999	0.99999	0.99999	0.99999	0.99999	0.99999	0.9999	0	0	0	0	0	0	0	0	0	0	0	0	0	0	0	0	0	0	0	0	0	0	0	0	0	0	0	0	TAS1R1	80835	chr1	6615338	6639817	2795	+
125	ZBTB48	0.959626	0.898883	0.965187	0.936701	1.0058	1.07376	0.871224	0.57235	0.848186	0.749082	0.977175	0.43597	0.974247	1.62608	1.56662	1.47228	1.57496	1.83557	1.07565	1.84132	1.90278	0.963318	1.6768	1.5848	1.33793	1.4835	1.39277	1.71875	1.59477	21	8	18	21	6	18	16	10	13	10	15	10	ZBTB48	3104	chr1	6640051	6649340	2263	+
126	KLHL21	2.25885	1.61749	1.53143	0.716069	0.677968	0.946792	0.00179458	0.0282911	0.00886348	0.0474654	0.0137902	0.668553	0.00063916	3.87721	5.0528	4.57097	4.49209	3.99326	3.97055	3.64174	4.86024	5.07757	5.20027	4.56962	4.8096	4.28653	4.61908	4.49443	4.35025	122	106	80	215	207	293	182	177	134	145	141	96	KLHL21	9903	chr1	6650784	6662958	4516	-
127	PHF13	0.76542	0.801991	0.714959	1.04778	0.934075	0.89148	0.082358	0.0227379	0.0570064	0.766025	0.749358	0.508599	0.170748	4.54872	4.16304	4.23038	4.06465	4.54014	4.57566	4.52996	4.50168	3.96009	3.95659	4.07659	4.19102	4.40418	4.39215	4.07791	3.6223	182	165	154	166	92	119	127	113	146	123	104	56	PHF13	148479	chr1	6673756	6684093	3670	+
128	THAP3	1.14361	1.0433	0.824164	0.912287	0.72067	0.78996	0.191332	0.682441	0.268065	0.268223	0.060308	0.162749	0.114388	5.39423	5.58783	5.45539	5.11524	5.25054	5.59966	5.30768	5.67866	5.46648	5.61028	5.58848	5.46725	5.2955	4.70252	5.15078	5.40666	303	343	269	385	273	392	377	283	277	154	226	205	THAP3	90326	chr1	6684925	6695646	3140	+
129	DNAJC11	1.10814	1.03753	0.777339	0.936283	0.701482	0.74922	0.217417	0.685611	0.169383	0.381234	0.0561619	0.119648	0.0749253	5.23328	5.38142	5.28643	4.86989	5.09914	5.39652	5.18783	5.43509	5.27333	5.43004	5.41762	5.29829	5.1289	4.43615	4.8634	5.20807	272	297	247	324	238	345	334	251	246	127	184	178	DNAJC11	55735	chr1	6694228	6761966	3293	-
130	LOC100505887	1.08696	1	1	0.919995	0.919995	1	0.373901	0.99999	0.99999	0.373901	0.373901	0.99999	0.441099	0	0.120303	0	0	0	0	0	0.33444	0	0	0	0	0	0	0	0	0	0	0	2	0	0	0	0	0	0	0	0	LOC100505887	100505887	chr1	6784805	6790072	485	+
131	CAMTA1	0.839826	1.05535	0.846883	1.25663	1.0084	0.802464	0.0766553	0.598411	0.414277	0.0444058	0.966179	0.290168	0.313821	4.31504	4.0632	4.39276	4.07527	4.42982	4.37849	4.11781	4.11316	4.07295	4.00127	4.53115	4.43472	4.19154	4.01079	4.49443	3.57417	168	143	114	125	100	123	177	135	125	93	141	54	CAMTA1	23261	chr1	6845384	7829766	9076	+
132	VAMP3	1.20693	1.529	1.40115	1.26686	1.16092	0.916379	0.017897	0.000512167	0.0149271	0.000830718	0.0986111	0.226605	0.00044415	5.18587	5.45721	5.79847	5.67248	5.28716	5.20402	5.05711	5.44377	5.40851	5.51721	5.83897	5.79162	5.76381	5.48855	5.79142	5.72039	311	259	225	326	262	367	450	356	386	270	356	256	VAMP3	9341	chr1	7831329	7841492	2205	+
133	PER3	0.646789	0.564576	1.61343	0.87289	2.49451	2.85776	0.072424	0.0196879	0.00912292	0.406799	0.000817223	5.92104e-05	0.000147796	4.07251	3.44388	3.24775	4.76264	4.37132	3.86483	3.92681	3.44808	3.04993	3.74961	3.2286	3.25643	3.25803	4.86426	4.70342	4.71457	161	98	99	76	46	102	67	56	62	173	164	125	PER3	8863	chr1	7844489	7905240	6834	+
134	UTS2	1.05238	0.820136	1.42137	0.779317	1.35063	1.73309	0.818337	0.441504	0.344403	0.129848	0.355926	0.162956	0.250506	2.67214	2.7458	2.38608	3.17943	2.52888	2.20162	3.1293	2.47652	2.87419	2.85307	2.45923	2.07333	2.57876	3.73944	2.9201	2.6446	39	26	54	35	40	51	36	21	36	76	43	26	UTS2	10911	chr1	7907672	7913551	634	-
135	TNFRSF9	1.93414	2.7258	0.929086	1.40931	0.480362	0.340849	0.00240445	0.00743759	0.626862	0.0868418	0.00256466	0.00680922	0.00014769	3.15798	4.10967	4.60466	3.05186	3.22019	3.32191	2.89887	4.23809	3.96009	4.11743	4.67219	4.84837	4.2239	2.96872	2.79865	3.33516	68	65	45	137	92	134	196	182	128	42	39	45	TNFRSF9	3604	chr1	7975931	8003225	5993	-
136	PARK7	1.0664	0.946271	0.732862	0.887352	0.687231	0.774474	0.103883	0.473417	0.0060545	0.152146	0.00270555	0.0530164	0.00236975	7.59226	7.68501	7.51258	7.14387	7.57737	7.65257	7.5447	7.73098	7.69532	7.62679	7.68626	7.4764	7.35551	7.04128	7.06344	7.31106	1553	1446	1294	1621	1303	1611	1640	1159	1178	804	869	781	PARK7	11315	chr1	8021714	8045342	903	+
137	ERRFI1	0.459186	0.272805	0.166826	0.594107	0.363308	0.611521	0.00356919	0.000113361	1.27093e-05	0.114104	0.0263669	0.0672906	3.67304e-05	5.59692	4.47407	3.72286	3.01334	5.67346	5.57053	5.54348	4.13475	4.92054	4.23431	3.61449	3.38859	4.07809	3.05592	3.20936	2.73494	409	336	318	127	185	146	90	62	115	45	54	28	ERRFI1	54206	chr1	8071779	8086393	3129	-
138	LOC102724539	0.966582	0.847055	0.75002	0.876341	0.77595	0.885444	0.890049	0.498798	0.276598	0.384242	0.119805	0.148005	0.430037	0.415	0.365964	0.175527	0	0.892488	0	0.193482	0.476467	0.560612	0	0.32188	0	0.18672	0	0	0	7	0	1	3	3	0	2	0	1	0	0	0	LOC102724539	102724539	chr1	8268732	8275268	495	+
139	SLC45A1	0.793148	0.793148	0.793148	1	1	1	0.117634	0.117634	0.117634	0.99999	0.99999	0.99999	0.0528717	0.334338	0	0	0	0.451032	0.501188	0	0	0	0	0	0	0	0	0	0	3	3	0	0	0	0	0	0	0	0	0	0	SLC45A1	50651	chr1	8378145	8404227	2527	+
140	RERE	0.801093	0.925801	1.35937	1.15567	1.69689	1.46831	0.0918402	0.555636	0.0297491	0.18065	0.00108956	0.0115178	0.00273454	6.2258	5.90584	6.11457	6.66873	6.45715	6.05509	6.13292	5.84177	5.91556	5.95779	6.21165	5.86153	6.24058	6.64403	6.56214	6.79066	710	473	482	432	375	501	585	374	540	609	612	543	RERE	473	chr1	8412464	8877699	8321	-
141	LOC102724552	1.16275	1.04166	1.1347	0.895856	0.975871	1.08932	0.373901	0.373901	0.373901	0.510912	0.900765	0.545392	0.701871	0	0.217546	0.058884	0.182309	0	0	0	0	0	0.573628	0.169898	0	0	0	0	0.48964	0	0	0	0	0	4	1	0	0	0	0	2	LOC102724552	102724552	chr1	8484705	8495076	694	+
142	ENO1	1.16065	1.1728	0.518149	1.01047	0.44643	0.441804	0.000128892	0.0201005	0.000466054	0.808681	0.000161922	0.000538996	5.22668e-06	10.4515	10.6664	10.6814	9.50291	10.4488	10.4647	10.4409	10.6669	10.6447	10.6873	10.7541	10.7173	10.5661	9.30818	9.43901	9.72892	11416	10199	9678	12456	10107	13500	13811	11012	10965	3893	4537	4195	ENO1	2023	chr1	8921059	8939151	2187	-
143	ENO1-AS1	0.697255	0.444705	0.673716	0.637794	0.96624	1.51497	0.0639713	0.00335643	0.215255	0.0395454	0.919884	0.326561	0.124417	1.83935	1.31911	0.670275	1.26957	1.56434	1.9663	1.95249	0.935919	1.45485	1.5013	0.700347	0.544352	0.757764	1.47944	1.7842	0	16	21	20	7	11	15	5	3	5	11	16	0	ENO1-AS1	100505975	chr1	8938894	8939943	446	+
144	CA6	1	1	1	1	1	1	0.99999	0.99999	0.99999	0.99999	0.99999	0.99999	0.9999	0	0	0	0	0	0	0	0	0	0	0	0	0	0	0	0	0	0	0	0	0	0	0	0	0	0	0	0	CA6	765	chr1	9005893	9035148	1463	+
145	SLC2A7	1	1	1	1	1	1	0.99999	0.99999	0.99999	0.99999	0.99999	0.99999	0.9999	0	0	0	0	0	0	0	0	0	0	0	0	0	0	0	0	0	0	0	0	0	0	0	0	0	0	0	0	SLC2A7	155184	chr1	9063359	9086404	1539	-
146	SLC2A5	0.830635	0.830635	0.830635	1	1	1	0.373901	0.373901	0.373901	0.99999	0.99999	0.99999	0.441099	0.267714	0	0	0	0.68858	0	0	0	0	0	0	0	0	0	0	0	5	0	0	0	0	0	0	0	0	0	0	0	SLC2A5	6518	chr1	9097005	9129887	3008	-
147	GPR157	1.1583	1.09212	1	0.942862	0.863336	0.915654	0.373901	0.373901	0.99999	0.73611	0.373901	0.373901	0.578081	0	0.212007	0.127126	0	0	0	0	0	0.560612	0	0	0	0.352021	0	0	0	0	0	0	0	3	0	0	0	2	0	0	0	GPR157	80045	chr1	9164476	9189229	1153	-
148	H6PD	0.872654	0.723326	0.951196	0.828882	1.09	1.31503	0.105413	0.0102138	0.45269	0.00803308	0.0430658	0.000858718	0.0010586	6.04589	5.84938	5.57861	5.97371	6.11151	5.87281	6.13881	5.9028	5.86552	5.77692	5.49961	5.59131	5.64136	5.9344	6.01237	5.9733	557	416	484	451	362	441	354	309	354	370	416	306	H6PD	9563	chr1	9294863	9331394	9290	+
149	SPSB1	1.58128	1.36024	1.72642	0.860217	1.09179	1.2692	0.0245855	0.0959529	0.0150729	0.273966	0.478332	0.120942	0.0153068	3.33586	3.99695	3.77972	4.12364	2.99518	3.39968	3.55631	4.08016	3.75548	4.12754	3.89459	3.49016	3.91587	4.17561	4.28428	3.88159	57	69	75	122	79	135	111	67	102	105	121	68	SPSB1	80176	chr1	9352941	9429590	3117	+
150	LOC100506022	0.783327	0.855483	1.03553	1.09212	1.32196	1.21046	0.0359147	0.223145	0.862263	0.373901	0.231629	0.403679	0.281484	0.352314	0	0.127126	0.402679	0.166509	0.352667	0.516581	0	0	0	0	0	0.352021	0	0.818716	0.265494	1	2	3	0	0	0	0	0	2	0	5	1	LOC100506022	100506022	chr1	9485153	9489055	2438	-
151	SLC25A33	1.05145	0.737496	0.681795	0.701411	0.648435	0.924473	0.860645	0.397789	0.286855	0.245906	0.151263	0.805913	0.394392	2.64744	2.71982	2.20815	2.09485	2.36724	2.20162	3.17587	3.07644	2.3096	2.67149	1.39217	2.35763	2.61174	2.38602	2.31381	1.38757	34	26	56	57	25	44	13	27	37	26	26	8	SLC25A33	84275	chr1	9599528	9642831	1461	+
152	TMEM201	0.566038	0.646077	0.218785	1.1414	0.38652	0.338636	0.0343238	0.0476799	0.0040425	0.279076	0.0100536	0.00103957	0.000322724	3.74894	2.92791	3.11872	1.55652	3.43124	3.70553	4.04441	2.75265	3.20657	2.77803	3.20924	3.08519	3.05714	1.63856	1.96443	0.854546	80	87	108	44	52	48	66	49	53	13	19	4	TMEM201	199953	chr1	9648932	9674935	3852	+
153	PIK3CD	1.02606	0.999185	1.35599	0.973803	1.32154	1.35709	0.594433	0.972847	0.132614	0.536079	0.160422	0.130117	0.0724608	6.66016	6.69728	6.65898	7.0995	6.63992	6.61763	6.72087	6.71912	6.77809	6.58813	6.64722	6.65712	6.67249	6.69019	7.12158	7.40004	807	702	728	800	687	780	794	654	731	629	905	831	PIK3CD	5293	chr1	9711790	9789172	5411	+
154	PIK3CD-AS1	0.960818	0.960818	0.960818	1	1	1	0.373901	0.373901	0.373901	0.99999	0.99999	0.99999	0.441099	0.0576648	0	0	0	0.166509	0	0	0	0	0	0	0	0	0	0	0	1	0	0	0	0	0	0	0	0	0	0	0	PIK3CD-AS1	644997	chr1	9712668	9714644	1823	-
155	PIK3CD-AS2	0.661854	0.69008	1.23421	1.04265	1.86478	1.7885	0.324592	0.342187	0.659342	0.926087	0.308999	0.323298	0.443972	1.46327	0.86785	0.928102	1.76686	0.68858	1.62147	1.84132	0.605757	0	1.5622	0.906778	1.50257	0	1.09631	1.15195	2.54822	5	15	18	4	0	16	7	12	0	7	8	24	PIK3CD-AS2	101929074	chr1	9732484	9747632	1249	-
156	CLSTN1	1.05469	0.956076	1.15479	0.906496	1.0949	1.20784	0.268741	0.482438	0.252398	0.113423	0.422503	0.168158	0.210658	7.31939	7.39621	7.25458	7.52701	7.29334	7.24191	7.41725	7.39987	7.34116	7.4457	7.25479	7.13595	7.36401	7.27428	7.51527	7.75204	1274	1086	1184	1287	1018	1420	1214	914	1185	946	1191	1062	CLSTN1	22883	chr1	9789079	9884584	5226	-
157	CTNNBIP1	1.11324	1.0115	1.22042	0.908612	1.09628	1.20654	0.276522	0.918596	0.0811406	0.300762	0.211196	0.0832747	0.145041	4.8592	5.01396	4.87569	5.14657	4.91834	5.0069	4.62532	4.91117	5.11759	5.0057	5.05505	4.70362	4.84664	5.25053	5.15697	5.02323	239	225	165	223	213	255	258	164	201	228	227	156	CTNNBIP1	56998	chr1	9908334	9970316	2995	-
158	LZIC	1.21092	1.21107	0.505177	1.00012	0.417184	0.417132	0.233317	0.213395	0.0244415	0.998362	0.000371161	7.657e-05	0.000219016	3.77205	4.04816	4.04834	2.78692	3.3119	3.90539	4.00627	4.17698	3.94534	4.01222	4.0332	3.98372	4.12455	2.87591	2.82999	2.6446	73	101	105	131	91	124	123	97	119	39	40	26	LZIC	84328	chr1	9989776	10002826	1407	-
159	NMNAT1	0.954574	1.10438	1.32152	1.15693	1.38441	1.19662	0.881227	0.754227	0.256492	0.579702	0.0775454	0.336597	0.544087	2.93073	2.86366	3.07397	3.33294	3.03879	2.06508	3.38851	2.86023	2.39891	3.2173	2.45923	3.38859	3.21574	3.26556	3.3672	3.36376	59	23	66	48	27	68	36	62	60	53	61	46	NMNAT1	64802	chr1	10002981	10045556	4395	+
160	RBP7	1.4186	0.913946	0.989746	0.64426	0.697693	1.08294	0.0424011	0.55516	0.946363	0.00876443	0.0216294	0.516547	0.0300194	0.534533	1.039	0.404713	0.519663	0.57469	0.187083	0.780396	1.03108	1.18039	0.890998	0.459366	0.544352	0.18672	0.573127	0.688017	0.265494	4	1	5	8	8	7	3	3	1	3	4	1	RBP7	116362	chr1	10057255	10076078	655	+
161	UBE4B	0.855677	1.07254	1.23419	1.25344	1.44236	1.15072	0.0465977	0.184617	0.255298	0.00322343	0.095293	0.40187	0.0838582	5.23132	5.00646	5.33235	5.53488	5.33167	5.23087	5.12395	4.94821	4.96509	5.10114	5.28978	5.33151	5.37451	5.75058	5.69261	5.06736	321	264	236	229	191	273	305	257	293	325	332	161	UBE4B	10277	chr1	10093041	10241296	5879	+
162	KIF1B	0.868839	0.841912	0.932461	0.969009	1.07323	1.10755	0.0233806	0.0223997	0.309922	0.550374	0.322265	0.21275	0.0584871	5.70975	5.50692	5.4615	5.60887	5.67	5.66804	5.78792	5.49056	5.58064	5.44628	5.56582	5.44212	5.3697	5.6514	5.44698	5.71485	408	360	378	337	296	349	371	278	292	303	279	255	KIF1B	23095	chr1	10270764	10441661	16016	+
163	RNU6-2	0.918047	1.11258	0.99229	1.2119	1.08087	0.891885	0.464676	0.463459	0.978526	0.166006	0.787555	0.68399	0.78476	1.26992	1.14656	1.42383	1.25875	1.50339	1.07565	1.19641	1.28385	1.07593	1.06942	1.64369	1.4226	1.16579	0.98221	1.84681	0.683599	15	8	9	11	7	9	17	11	9	6	17	3	RNU6-2	103625684	chr1	10359024	10359128	105	+
164	PGD	0.996459	1.02266	1.67221	1.02629	1.67815	1.63516	0.931647	0.748013	0.0100513	0.651707	0.00874084	0.012599	0.000297133	7.4992	7.49409	7.53153	8.24096	7.60393	7.46294	7.4245	7.49474	7.47939	7.50798	7.67218	7.4273	7.48355	8.02142	8.22718	8.44343	1582	1267	1190	1375	1121	1483	1624	1120	1288	1592	1955	1718	PGD	5226	chr1	10459049	10480568	2553	+
165	APITD1-CORT	1.07354	1.10969	0.888939	1.03368	0.828046	0.801068	0.381539	0.207439	0.173369	0.704931	0.0931341	0.0553794	0.0810998	4.76642	4.8688	4.91658	4.59658	4.65668	4.78577	4.85015	4.99027	4.90538	4.69496	4.87013	4.80172	5.06483	4.55067	4.46479	4.75831	198	192	194	236	183	204	226	176	235	138	138	129	APITD1-CORT	100526739	chr1	10490159	10512060	2151	+
166	APITD1	1.16545	1.20022	0.891411	1.02983	0.764865	0.742708	0.558686	0.535565	0.163738	0.933001	0.351246	0.355713	0.682365	0.241978	0.462863	0.505273	0.0761401	0.166509	0.187083	0.364058	0	0.212007	0.982965	0	0.205128	1.07409	0.217332	0	0	1	1	2	0	1	8	0	1	8	1	0	0	APITD1	378708	chr1	10490159	10490625	467	+
167	CORT	1.63345	1.05888	1.96029	0.648246	1.2001	1.8513	0.169431	0.85217	0.0601364	0.179607	0.476975	0.0588804	0.0792022	0.460125	1.16805	0.542658	1.4312	0.166509	0	1.00335	0.605757	1.18039	1.5622	0.32188	0.205128	0.976154	1.56119	0.938551	1.68819	1	0	7	4	8	16	2	1	7	12	6	11	CORT	1325	chr1	10509776	10510379	604	+
168	DFFA	0.672128	0.725897	0.628748	1.08	0.93546	0.866167	0.0806655	0.104035	0.0573365	0.400223	0.602227	0.156065	0.0287071	4.23232	3.65913	3.77016	3.56287	4.52488	3.86483	4.2324	3.4989	3.57562	3.87493	3.71402	3.77415	3.82033	3.51162	3.3672	3.77915	180	98	124	79	69	112	97	83	95	64	61	63	DFFA	1676	chr1	10520603	10532613	2038	-
169	PEX14	0.776078	0.833569	1.2384	1.07408	1.59571	1.48566	0.173985	0.162833	0.14143	0.733922	0.0620075	0.0574747	0.0589838	4.43299	4.06726	4.17036	4.74147	4.3368	4.42573	4.52996	4.45953	3.63197	3.99023	3.93051	4.09109	4.44135	4.57055	4.60723	5.00519	157	148	154	161	72	122	114	105	150	140	153	154	PEX14	5195	chr1	10535003	10690815	1926	+
170	CASZ1	1.35722	1.32722	3.26674	0.977899	2.40694	2.46134	0.113338	0.17159	0.000201454	0.799667	6.77449e-06	5.36148e-05	9.54742e-05	3.66757	4.10822	4.07598	5.37542	3.57146	3.23971	4.06929	4.20786	4.04555	4.06578	4.13932	4.21495	3.84828	5.40244	5.37976	5.34345	89	61	110	134	98	129	133	115	97	254	266	196	CASZ1	54897	chr1	10696666	10856733	8893	-
171	C1orf127	1	1	1	1	1	1	0.99999	0.99999	0.99999	0.99999	0.99999	0.99999	0.9999	0	0	0	0	0	0	0	0	0	0	0	0	0	0	0	0	0	0	0	0	0	0	0	0	0	0	0	0	C1orf127	148345	chr1	11006530	11042094	2761	-
172	TARDBP	1.17608	1.14395	0.68565	0.972679	0.582997	0.599372	0.057639	0.0986692	0.00747766	0.73974	0.0048881	0.00632323	0.000726533	7.05625	7.29023	7.25027	6.51179	7.01632	7.1122	7.03848	7.22222	7.43785	7.19838	7.39422	7.12019	7.22302	6.59149	6.24228	6.66703	1050	992	909	1137	1089	1195	1338	904	1074	587	489	498	TARDBP	23435	chr1	11072679	11085549	4217	+
173	MASP2	0.691241	0.792957	0.83565	1.14715	1.20891	1.05384	0.0785541	0.302835	0.46362	0.456666	0.419296	0.839858	0.359062	0.661632	0.128893	0.326947	0.402604	0.57469	0.977621	0.364058	0	0.212007	0.166157	0.700347	0	0.18672	0.858305	0.205101	0	4	7	2	0	1	1	5	0	1	5	1	0	MASP2	10747	chr1	11086580	11107296	2611	-
174	SRM	1.48957	1.35211	0.316013	0.907715	0.21215	0.233719	0.0171257	0.0797277	0.00458453	0.296095	6.60517e-05	0.000675831	8.12303e-06	6.28051	6.8554	6.71572	4.61856	6.00561	6.55527	6.22714	6.74917	6.92628	6.88488	6.84368	6.48571	6.79244	4.41432	4.4243	4.94968	517	672	515	817	762	960	911	580	795	125	134	148	SRM	6723	chr1	11114649	11120091	1273	-
175	EXOSC10	1.29822	1.20739	0.859882	0.930032	0.662354	0.712185	0.111134	0.114856	0.107137	0.590124	0.0310305	0.0152868	0.0140103	5.24395	5.62049	5.51584	5.02616	5.06791	5.26243	5.38404	5.35918	5.86552	5.59214	5.67572	5.51624	5.33555	5.06679	5.06778	4.94021	266	270	284	307	362	387	401	293	285	200	213	147	EXOSC10	5394	chr1	11126670	11159967	2842	-
176	MTOR	0.862655	0.826794	0.681446	0.958429	0.78994	0.824203	0.0327277	0.0119488	0.00488282	0.464398	0.0391072	0.0654589	0.00257367	5.00375	4.7906	4.72935	4.45042	5.07316	4.99442	4.94058	4.88593	4.69225	4.78713	4.72087	4.64315	4.81866	4.63804	4.28428	4.40631	267	223	207	219	157	218	203	157	197	147	121	100	MTOR	2475	chr1	11166588	11322608	8725	-
177	MTOR-AS1	1.6965	1.43438	1.49507	0.845493	0.881267	1.04231	0.145244	0.159196	0.225883	0.596508	0.715469	0.892983	0.398296	0.129604	0.892167	0.650032	0.709818	0	0.187083	0.193482	0.17689	1.36904	0.890998	0.584882	1.0493	0.18672	1.20204	0	0.683599	0	1	1	1	10	7	4	7	1	8	0	3	MTOR-AS1	100873935	chr1	11203955	11209595	706	+
178	ANGPTL7	1	1.13378	1	1.13378	1	0.882009	0.99999	0.169369	0.99999	0.169369	0.99999	0.169369	0.099607	0	0	0.181135	0	0	0	0	0	0	0	0.169898	0	0.352021	0	0	0	0	0	0	0	0	0	1	0	2	0	0	0	ANGPTL7	10218	chr1	11249346	11256038	2290	+
179	UBIAD1	1.52605	1.0274	0.440983	0.673241	0.288971	0.429224	0.00744593	0.538095	7.82721e-05	0.00840693	0.00041757	2.66665e-05	1.80825e-07	4.41183	5.02163	4.45082	3.23062	4.41334	4.48936	4.32828	5.11497	4.81902	5.11137	4.39209	4.44488	4.51295	3.16454	3.27913	3.2458	166	155	133	258	172	275	160	136	158	49	57	42	UBIAD1	29914	chr1	11333255	11348491	3654	+
180	PTCHD2	1	1	1	1	1	1	0.99999	0.99999	0.99999	0.99999	0.99999	0.99999	0.9999	0	0	0	0	0	0	0	0	0	0	0	0	0	0	0	0	0	0	0	0	0	0	0	0	0	0	0	0	PTCHD2	.	chr1	11539295	11597640	5214	+
181	LOC101929181	0.960818	0.960818	0.960818	1	1	1	0.373901	0.373901	0.373901	0.99999	0.99999	0.99999	0.441099	0.0576648	0	0	0	0.166509	0	0	0	0	0	0	0	0	0	0	0	1	0	0	0	0	0	0	0	0	0	0	0	LOC101929181	101929181	chr1	11669588	11673411	1284	+
182	FBXO2	1.00824	1.01136	2.15937	1.00309	2.14173	2.13513	0.934921	0.919658	0.0141839	0.969296	0.0128674	0.0136605	0.000373991	5.36553	5.37737	5.38182	6.47614	5.55458	5.12609	5.38404	5.35918	5.27922	5.48612	5.5194	5.20576	5.40306	6.27148	6.30216	6.79329	376	245	284	307	239	359	359	235	299	469	510	544	FBXO2	26232	chr1	11708418	11714888	1715	-
183	FBXO44	0.844418	1.02945	1.99806	1.21912	2.36619	1.9409	0.033838	0.844268	0.0100778	0.233558	0.00552049	0.0177904	0.000532339	3.65522	3.41125	3.69709	4.65381	3.73944	3.50899	3.70661	3.41317	3.39203	3.42831	3.98846	3.69125	3.33906	4.51007	4.47474	4.93069	101	75	84	74	60	80	119	78	66	134	139	146	FBXO44	93611	chr1	11714432	11723384	3689	+
184	FBXO6	1.31375	1.00085	1.1076	0.761822	0.843081	1.10666	0.0115895	0.98868	0.517875	0.0119633	0.262817	0.521559	0.086452	0.0576648	0.451358	0.058884	0.205101	0.166509	0	0	0.33444	0.560612	0.450165	0.169898	0	0	0	0.544289	0	1	0	0	2	3	3	1	0	0	0	3	0	FBXO6	26270	chr1	11724150	11734409	1549	+
185	MAD2L2	0.959518	1.20242	0.67593	1.25315	0.704448	0.562141	0.65837	0.0542392	0.0157657	0.0629698	0.0462613	0.00445754	0.00262219	5.0577	4.99808	5.32364	4.49265	4.9415	5.16	5.06331	4.86024	5.20067	4.90937	5.45509	5.29829	5.20653	4.21403	4.72024	4.49947	243	251	226	215	226	238	343	251	260	108	166	107	MAD2L2	10459	chr1	11734537	11751678	1328	-
186	DRAXIN	1	1	1	1	1	1	0.99999	0.99999	0.99999	0.99999	0.99999	0.99999	0.9999	0	0	0	0	0	0	0	0	0	0	0	0	0	0	0	0	0	0	0	0	0	0	0	0	0	0	0	0	DRAXIN	374946	chr1	11751781	11780336	1773	+
187	AGTRAP	1.05401	0.958811	1.18059	0.909675	1.12009	1.2313	0.462667	0.509921	0.0957775	0.241688	0.241318	0.0603185	0.0877762	5.08888	5.16477	5.02819	5.32838	4.98674	5.0972	5.17642	5.25462	5.00831	5.2193	4.89458	5.08106	5.10013	5.19398	5.28119	5.49334	251	240	245	285	197	297	230	215	241	219	248	218	AGTRAP	57085	chr1	11796142	11810828	1259	+
188	C1orf167	1.27017	1.09212	1.68496	0.859816	1.32656	1.54284	0.240971	0.373901	0.180577	0.457879	0.42393	0.242583	0.195012	0	0.345025	0.127126	0.752714	0	0	0	0.724406	0.212007	0	0	0	0.352021	0.40617	1.33781	0.265494	0	0	0	5	1	0	0	0	2	2	10	1	C1orf167	284498	chr1	11822250	11849642	4672	+
189	LOC102724659	0.825792	0.825792	0.923459	1	1.11827	1.11827	0.219999	0.219999	0.587725	0.99999	0.123733	0.123733	0.222661	0.27615	0	0	0.16127	0.57469	0	0.193482	0	0	0	0	0	0	0	0.205101	0.265494	4	0	1	0	0	0	0	0	0	0	1	1	LOC102724659	102724659	chr1	11837134	11839676	1868	-
190	MTHFR	1.13317	1.08791	3.61479	0.960056	3.18997	3.32269	0.0629756	0.240734	0.00402311	0.580099	0.00493957	0.00468479	3.5239e-06	2.50941	2.68978	2.63097	4.36332	2.52888	2.44114	2.55574	2.57456	2.70939	2.77803	2.75468	2.48121	2.64399	4.29989	4.66049	4.06692	39	32	34	38	35	48	46	30	38	115	159	78	MTHFR	4524	chr1	11845787	11866160	7150	-
191	CLCN6	0.757657	0.560168	1.18735	0.739342	1.56713	2.11963	0.179348	0.00463332	0.421025	0.230433	0.147217	0.0363756	0.0206673	3.47693	3.07655	2.64086	3.72467	3.64384	3.32191	3.44664	2.88592	2.70939	3.50787	2.83268	2.55808	2.51043	3.8735	4.01113	3.15053	94	65	69	49	35	85	49	32	34	84	99	39	CLCN6	1185	chr1	11866153	11903201	5805	+
192	NPPA-AS1	1.18042	1	1.15931	0.847158	0.982119	1.15931	0.0122549	0.99999	0.165095	0.0122549	0.847217	0.165095	0.0508474	0	0.239297	0	0.213266	0	0	0	0.33444	0.212007	0.166157	0	0	0	0.40617	0.205101	0	0	0	0	2	1	1	0	0	0	2	1	0	NPPA-AS1	100379251	chr1	11900376	11907673	1662	+
193	NPPA	1.08696	1.09212	1.26115	1.00474	1.16026	1.15478	0.373901	0.373901	0.127474	0.969503	0.341536	0.361842	0.335271	0	0.120303	0.127126	0.334745	0	0	0	0.33444	0	0	0	0	0.352021	0.40617	0.544289	0	0	0	0	2	0	0	0	0	2	2	3	0	NPPA	4878	chr1	11905767	11907840	854	-
194	NPPB	1.17483	1.08332	1	0.922106	0.851186	0.923089	0.17453	0.373901	0.99999	0.53462	0.17453	0.373901	0.272164	0	0.232454	0.115459	0	0	0	0	0	0.212007	0.450165	0.32188	0	0	0	0	0	0	0	0	0	1	3	2	0	0	0	0	0	NPPB	4879	chr1	11917521	11918992	698	-
195	KIAA2013	0.879828	0.765229	0.777823	0.869748	0.884062	1.01646	0.0794446	0.022076	0.029179	0.124506	0.172363	0.871205	0.027978	6.32372	6.13902	5.93768	5.96124	6.33347	6.41718	6.21326	6.23809	6.08325	6.09035	5.95396	5.75536	6.08483	6.0802	6.02934	5.75319	651	610	510	571	422	550	488	347	484	410	421	262	KIAA2013	90231	chr1	11979645	11986485	2823	-
196	PLOD1	0.8394	0.734695	0.968973	0.875262	1.15436	1.31888	0.0917111	0.055046	0.724988	0.274102	0.103922	0.0619506	0.0445961	5.32198	5.06941	4.87719	5.2765	5.41262	5.41067	5.12395	4.94821	5.111	5.14161	5.12389	4.84837	4.61409	5.11497	5.35843	5.34345	340	300	236	229	212	281	271	182	170	207	262	196	PLOD1	5351	chr1	11994724	12035599	3031	+
197	MFN2	1.27997	1.28068	0.800267	1.00056	0.625224	0.624877	0.0173677	0.00196671	0.0315478	0.992431	0.00487621	0.00134643	0.000231283	6.22064	6.57675	6.57755	5.89919	6.25013	6.27223	6.13587	6.4271	6.61292	6.67858	6.56391	6.53408	6.63287	5.87968	5.73046	6.06758	614	551	483	652	612	831	749	600	711	356	341	327	MFN2	9927	chr1	12040238	12073572	4677	+
198	MIIP	0.837434	0.902241	0.665507	1.07739	0.794698	0.737615	0.452537	0.663852	0.186928	0.61086	0.226596	0.167901	0.273915	2.6183	2.36234	2.46988	2.03082	3.03879	2.11204	2.55574	2.13473	2.39891	2.52621	2.42607	2.73404	2.19928	1.63856	1.96443	2.39039	59	24	34	26	27	39	35	37	26	13	19	21	MIIP	60672	chr1	12079299	12092106	1801	+
199	TNFRSF8	0.861621	1.05702	0.665757	1.22678	0.772681	0.629846	0.25874	0.839139	0.0384169	0.465846	0.0087045	0.185178	0.243784	0.752416	0.537541	0.832413	0.165485	0.451032	0.977621	0.780396	0.476467	0.560612	0.573628	1.24779	0	0.976154	0.217332	0	0.265494	3	7	5	3	3	4	11	0	7	1	0	1	TNFRSF8	943	chr1	12123434	12204264	3891	+
200	TNFRSF1B	0.870136	0.49708	0.381736	0.571267	0.438708	0.767956	0.441878	0.0145062	0.00247002	0.0708826	0.019587	0.277018	0.00264837	1.62292	1.42223	0.614469	0.233565	1.83557	1.41225	1.58942	1.12035	1.2778	1.78296	0	0.818803	0.871087	0.40617	0	0.265494	21	12	14	9	9	20	0	5	6	2	0	1	TNFRSF1B	7133	chr1	12227060	12269277	3675	+
201	VPS13D	0.752747	0.971672	1.14237	1.29084	1.51761	1.17568	0.035786	0.726724	0.398161	0.0153035	0.0507203	0.286407	0.028855	4.84836	4.43859	4.8069	5.04039	5.03059	4.73417	4.76132	4.59028	4.34429	4.36825	4.80067	4.72044	4.89434	5.31086	5.03455	4.71457	259	185	182	177	122	161	215	166	208	238	208	125	VPS13D	55187	chr1	12290096	12572098	16345	+
202	SNORA59B	0.823285	0.823285	0.823285	1	1	1	0.123845	0.123845	0.123845	0.99999	0.99999	0.99999	0.0572488	0.280535	0	0	0	0.451032	0.352667	0	0	0	0	0	0	0	0	0	0	3	2	0	0	0	0	0	0	0	0	0	0	SNORA59B	677882	chr1	12567300	12567451	152	+
203	SNORA59A	0.823285	0.823285	0.823285	1	1	1	0.123845	0.123845	0.123845	0.99999	0.99999	0.99999	0.0572488	0.280535	0	0	0	0.451032	0.352667	0	0	0	0	0	0	0	0	0	0	3	2	0	0	0	0	0	0	0	0	0	0	SNORA59A	677885	chr1	12567300	12567451	152	+
204	DHRS3	0.448053	0.417203	1.14512	0.931146	2.55577	2.74476	0.00129664	0.00100588	0.233882	0.12094	0.000950931	0.000778086	9.39976e-07	7.56582	6.40756	6.30464	7.76132	7.71057	7.37301	7.59376	6.32046	6.43431	6.46396	6.34849	6.25119	6.31257	7.61543	7.70678	7.94182	1704	1190	1339	605	540	715	644	492	568	1200	1361	1212	DHRS3	9249	chr1	12627939	12677737	1723	-
205	AADACL4	1	1	1	1	1	1	0.99999	0.99999	0.99999	0.99999	0.99999	0.99999	0.9999	0	0	0	0	0	0	0	0	0	0	0	0	0	0	0	0	0	0	0	0	0	0	0	0	0	0	0	0	AADACL4	343066	chr1	12704566	12727097	1575	+
206	AADACL3	0.924591	0.924591	0.924591	1	1	1	0.373901	0.373901	0.373901	0.99999	0.99999	0.99999	0.441099	0.113113	0	0	0	0.315773	0	0	0	0	0	0	0	0	0	0	0	2	0	0	0	0	0	0	0	0	0	0	0	AADACL3	126767	chr1	12776118	12788726	4049	+
207	C1orf158	1	1	1	1	1	1	0.99999	0.99999	0.99999	0.99999	0.99999	0.99999	0.9999	0	0	0	0	0	0	0	0	0	0	0	0	0	0	0	0	0	0	0	0	0	0	0	0	0	0	0	0	C1orf158	93190	chr1	12806134	12821102	1048	+
208	PRAMEF12	1	1	1	1	1	1	0.99999	0.99999	0.99999	0.99999	0.99999	0.99999	0.9999	0	0	0	0	0	0	0	0	0	0	0	0	0	0	0	0	0	0	0	0	0	0	0	0	0	0	0	0	PRAMEF12	390999	chr1	12834991	12838048	1778	+
209	PRAMEF1	1	1	1	1	1	1	0.99999	0.99999	0.99999	0.99999	0.99999	0.99999	0.9999	0	0	0	0	0	0	0	0	0	0	0	0	0	0	0	0	0	0	0	0	0	0	0	0	0	0	0	0	PRAMEF1	65121	chr1	12851546	12856777	2436	+
210	PRAMEF11	1	1	1	1	1	1	0.99999	0.99999	0.99999	0.99999	0.99999	0.99999	0.9999	0	0	0	0	0	0	0	0	0	0	0	0	0	0	0	0	0	0	0	0	0	0	0	0	0	0	0	0	PRAMEF11	440560	chr1	12884618	12891264	1689	-
211	HNRNPCL4	1.01538	0.934456	0.750263	0.920304	0.738901	0.802888	0.888246	0.480147	0.0148266	0.494382	0.0430081	0.0558685	0.0397856	1.30141	1.32343	1.20361	0.886879	1.43976	1.16744	1.28404	1.49887	1.36904	1.06942	0.999879	1.33793	1.25201	0.98221	0.818716	0.854546	14	9	10	14	10	9	8	10	10	6	5	4	HNRNPCL4	101060301	chr1	12907230	12908157	928	-
212	HNRNPCL3	1.01538	0.934456	0.750263	0.920304	0.738901	0.802888	0.888246	0.480147	0.0148266	0.494382	0.0430081	0.0558685	0.0397856	1.30141	1.32343	1.20361	0.886879	1.43976	1.16744	1.28404	1.49887	1.36904	1.06942	0.999879	1.33793	1.25201	0.98221	0.818716	0.854546	14	9	10	14	10	9	8	10	10	6	5	4	HNRNPCL3	649330	chr1	12907230	12908235	1006	-
213	HNRNPCL1	1.01538	0.934456	0.750263	0.920304	0.738901	0.802888	0.888246	0.480147	0.0148266	0.494382	0.0430081	0.0558685	0.0397856	1.30141	1.32343	1.20361	0.886879	1.43976	1.16744	1.28404	1.49887	1.36904	1.06942	0.999879	1.33793	1.25201	0.98221	0.818716	0.854546	14	9	10	14	10	9	8	10	10	6	5	4	HNRNPCL1	343069	chr1	12907230	12908609	1170	-
214	PRAMEF2	0.954344	0.954344	0.954344	1	1	1	0.373901	0.373901	0.373901	0.99999	0.99999	0.99999	0.441099	0.0674187	0	0	0	0	0	0.193482	0	0	0	0	0	0	0	0	0	0	0	1	0	0	0	0	0	0	0	0	0	PRAMEF2	65122	chr1	12916941	12921764	1642	+
215	PRAMEF4	1	1	1	1	1	1	0.99999	0.99999	0.99999	0.99999	0.99999	0.99999	0.9999	0	0	0	0	0	0	0	0	0	0	0	0	0	0	0	0	0	0	0	0	0	0	0	0	0	0	0	0	PRAMEF4	400735	chr1	12939033	12946025	1840	-
216	PRAMEF8	1	1	1	1	1	1	0.99999	0.99999	0.99999	0.99999	0.99999	0.99999	0.9999	0	0	0	0	0	0	0	0	0	0	0	0	0	0	0	0	0	0	0	0	0	0	0	0	0	0	0	0	PRAMEF8	391002	chr1	12976467	13390748	3116	+
217	PRAMEF7	1	1	1	1	1	1	0.99999	0.99999	0.99999	0.99999	0.99999	0.99999	0.9999	0	0	0	0	0	0	0	0	0	0	0	0	0	0	0	0	0	0	0	0	0	0	0	0	0	0	0	0	PRAMEF7	441871	chr1	12976467	13611533	1599	+
218	PRAMEF6	1	1	1	1	1	1	0.99999	0.99999	0.99999	0.99999	0.99999	0.99999	0.9999	0	0	0	0	0	0	0	0	0	0	0	0	0	0	0	0	0	0	0	0	0	0	0	0	0	0	0	0	PRAMEF6	440561	chr1	12998302	13365177	1202	-
219	PRAMEF9	1	1	1	1	1	1	0.99999	0.99999	0.99999	0.99999	0.99999	0.99999	0.9999	0	0	0	0	0	0	0	0	0	0	0	0	0	0	0	0	0	0	0	0	0	0	0	0	0	0	0	0	PRAMEF9	343070	chr1	12998505	13002353	1436	-
220	LOC101929983	1	1	1	1	1	1	0.99999	0.99999	0.99999	0.99999	0.99999	0.99999	0.9999	0	0	0	0	0	0	0	0	0	0	0	0	0	0	0	0	0	0	0	0	0	0	0	0	0	0	0	0	LOC101929983	.	chr1	12998505	13648656	4290	-
221	LOC391003	1	1	1	1	1	1	0.99999	0.99999	0.99999	0.99999	0.99999	0.99999	0.9999	0	0	0	0	0	0	0	0	0	0	0	0	0	0	0	0	0	0	0	0	0	0	0	0	0	0	0	0	LOC391003	.	chr1	13035499	13330992	2706	+
222	PRAMEF22	1	1	1	1	1	1	0.99999	0.99999	0.99999	0.99999	0.99999	0.99999	0.9999	0	0	0	0	0	0	0	0	0	0	0	0	0	0	0	0	0	0	0	0	0	0	0	0	0	0	0	0	PRAMEF22	653606	chr1	13035543	13331671	1734	+
223	PRAMEF25	1	1	1	1	1	1	0.99999	0.99999	0.99999	0.99999	0.99999	0.99999	0.9999	0	0	0	0	0	0	0	0	0	0	0	0	0	0	0	0	0	0	0	0	0	0	0	0	0	0	0	0	PRAMEF25	441873	chr1	13052240	13109399	1048	-
224	PRAMEF26	1	1	1	1	1	1	0.99999	0.99999	0.99999	0.99999	0.99999	0.99999	0.9999	0	0	0	0	0	0	0	0	0	0	0	0	0	0	0	0	0	0	0	0	0	0	0	0	0	0	0	0	PRAMEF26	645359	chr1	13052394	13052787	394	-
225	PRAMEF5	1	1	1	1	1	1	0.99999	0.99999	0.99999	0.99999	0.99999	0.99999	0.9999	0	0	0	0	0	0	0	0	0	0	0	0	0	0	0	0	0	0	0	0	0	0	0	0	0	0	0	0	PRAMEF5	343068	chr1	13108514	13359896	1933	-
226	LOC649324	1	1	1	1	1	1	0.99999	0.99999	0.99999	0.99999	0.99999	0.99999	0.9999	0	0	0	0	0	0	0	0	0	0	0	0	0	0	0	0	0	0	0	0	0	0	0	0	0	0	0	0	LOC649324	.	chr1	13161986	13199727	4429	-
227	LOC645354	1	1	1	1	1	1	0.99999	0.99999	0.99999	0.99999	0.99999	0.99999	0.9999	0	0	0	0	0	0	0	0	0	0	0	0	0	0	0	0	0	0	0	0	0	0	0	0	0	0	0	0	LOC645354	.	chr1	13161986	13163233	1248	-
228	HNRNPCL2	1.1018	1.15213	0.918662	1.04568	0.833783	0.79736	0.107565	0.215289	0.421912	0.629892	0.0924147	0.131078	0.133617	0.397678	0.537541	0.601982	0.275284	0.315773	0.352667	0.516581	0.476467	0.560612	0.573628	0.459366	0.818803	0.500313	0.40617	0.38464	0	2	2	3	3	3	4	3	5	3	2	2	0	HNRNPCL2	440563	chr1	13182960	13184326	1156	-
229	PRAMEF10	1	1	1	1	1	1	0.99999	0.99999	0.99999	0.99999	0.99999	0.99999	0.9999	0	0	0	0	0	0	0	0	0	0	0	0	0	0	0	0	0	0	0	0	0	0	0	0	0	0	0	0	PRAMEF10	343071	chr1	13409128	13629979	1580	+
230	LOC645382	1	1	1	1	1	1	0.99999	0.99999	0.99999	0.99999	0.99999	0.99999	0.9999	0	0	0	0	0	0	0	0	0	0	0	0	0	0	0	0	0	0	0	0	0	0	0	0	0	0	0	0	LOC645382	.	chr1	13409135	13635299	1566	+
231	PRAMEF15	1	1	1	1	1	1	0.99999	0.99999	0.99999	0.99999	0.99999	0.99999	0.9999	0	0	0	0	0	0	0	0	0	0	0	0	0	0	0	0	0	0	0	0	0	0	0	0	0	0	0	0	PRAMEF15	653619	chr1	13421176	13646345	1356	+
232	LOC400736	1	1	1	1	1	1	0.99999	0.99999	0.99999	0.99999	0.99999	0.99999	0.9999	0	0	0	0	0	0	0	0	0	0	0	0	0	0	0	0	0	0	0	0	0	0	0	0	0	0	0	0	LOC400736	.	chr1	13447414	13452656	2164	-
233	PRAMEF14	1	1	1	1	1	1	0.99999	0.99999	0.99999	0.99999	0.99999	0.99999	0.9999	0	0	0	0	0	0	0	0	0	0	0	0	0	0	0	0	0	0	0	0	0	0	0	0	0	0	0	0	PRAMEF14	729528	chr1	13447414	13673511	3359	-
234	PRAMEF19	1	1	1	1	1	1	0.99999	0.99999	0.99999	0.99999	0.99999	0.99999	0.9999	0	0	0	0	0	0	0	0	0	0	0	0	0	0	0	0	0	0	0	0	0	0	0	0	0	0	0	0	PRAMEF19	645414	chr1	13474053	13698405	4246	-
235	PRAMEF16	1	1	1	1	1	1	0.99999	0.99999	0.99999	0.99999	0.99999	0.99999	0.9999	0	0	0	0	0	0	0	0	0	0	0	0	0	0	0	0	0	0	0	0	0	0	0	0	0	0	0	0	PRAMEF16	.	chr1	13495254	13496545	896	+
236	PRAMEF17	0.955883	0.955883	0.955883	1	1	1	0.373901	0.373901	0.373901	0.99999	0.99999	0.99999	0.441099	0.065094	0	0	0	0	0.187083	0	0	0	0	0	0	0	0	0	0	0	1	0	0	0	0	0	0	0	0	0	0	PRAMEF17	391004	chr1	13495258	13719089	2579	+
237	PRAMEF20	1	1	1	1	1	1	0.99999	0.99999	0.99999	0.99999	0.99999	0.99999	0.9999	0	0	0	0	0	0	0	0	0	0	0	0	0	0	0	0	0	0	0	0	0	0	0	0	0	0	0	0	PRAMEF20	645425	chr1	13516066	13747803	3194	+
238	LRRC38	1	1	1	1	1	1	0.99999	0.99999	0.99999	0.99999	0.99999	0.99999	0.9999	0	0	0	0	0	0	0	0	0	0	0	0	0	0	0	0	0	0	0	0	0	0	0	0	0	0	0	0	LRRC38	126755	chr1	13801445	13840242	1908	-
239	PDPN	1	1.05093	1	1.05093	1	0.951539	0.99999	0.373901	0.99999	0.373901	0.99999	0.373901	0.441099	0	0	0.0716659	0	0	0	0	0	0	0	0	0.205128	0	0	0	0	0	0	0	0	0	0	0	1	0	0	0	0	PDPN	10630	chr1	13910252	13944452	2974	+
240	PRDM2	1.10669	1.41141	1.85657	1.27534	1.67758	1.3154	0.154925	0.0284664	0.000397742	0.0589309	0.000387225	0.0244009	0.000154908	4.69467	4.84093	5.1918	5.58731	4.54014	4.77851	4.75367	4.77345	4.92054	4.8249	5.23338	4.95881	5.35516	5.49896	5.60023	5.65826	182	191	181	202	185	224	293	197	289	272	311	245	PRDM2	7799	chr1	14026735	14151574	9690	+
241	KAZN	0.928563	0.717808	1.72029	0.773032	1.85264	2.39659	0.653676	0.0981356	0.161359	0.242782	0.137621	0.0764007	0.0275276	0.85221	0.745281	0.37388	1.63486	0.794133	1.07565	0.654511	0.33444	0.841161	0.982965	0	0.688094	0.352021	2.19434	1.33781	1.14554	6	8	4	2	5	8	0	4	2	22	10	6	KAZN	23254	chr1	14925213	15444544	6966	+
242	TMEM51-AS1	1.12196	1.04859	1.88868	0.93461	1.68338	1.80116	0.522678	0.798346	0.142909	0.776578	0.210758	0.17899	0.10685	0.957338	1.12335	1.02579	1.87471	0.892488	1.07565	0.896173	0.935919	0.841161	1.5013	0.906778	1.4226	0.634773	2.47308	1.50243	1.38757	7	8	6	7	5	15	7	11	4	28	12	8	TMEM51-AS1	200197	chr1	15438311	15478960	6979	-
243	TMEM51	0.701147	0.570587	0.989081	0.81379	1.41066	1.73345	0.0337108	0.0171749	0.953346	0.162	0.140332	0.0657909	0.0161813	4.85186	4.33965	4.04237	4.83602	4.57758	4.96274	4.98048	4.46806	4.333	4.20597	4.30355	3.70822	4.05429	4.59986	4.58903	5.22375	187	218	213	162	121	143	150	79	113	143	151	180	TMEM51	55092	chr1	15479028	15546974	2238	+
244	C1orf195	1	1	1	1	1	1	0.99999	0.99999	0.99999	0.99999	0.99999	0.99999	0.9999	0	0	0	0	0	0	0	0	0	0	0	0	0	0	0	0	0	0	0	0	0	0	0	0	0	0	0	0	C1orf195	727684	chr1	15490692	15498120	719	-
245	FHAD1	0.432634	0.689944	1.58247	1.59475	3.65777	2.29362	0.0537719	0.207271	0.219298	0.0895352	0.0336167	0.0682252	0.007249	2.11374	0.904962	1.5783	2.77592	2.55914	1.62147	2.00502	0.17689	1.18039	1.15099	1.32178	1.50257	1.8581	2.38602	2.44102	3.30598	40	15	21	1	8	10	12	12	19	26	29	44	FHAD1	114827	chr1	15573768	15724622	5090	+
246	EFHD2	1.1926	1.17331	0.777237	0.983828	0.651718	0.66243	0.107946	0.0901582	0.0595624	0.726465	0.0026128	0.000351184	0.000979695	6.71219	6.96629	6.94277	6.34861	6.50263	6.89442	6.71299	6.85538	7.07088	6.96459	6.94374	6.94522	6.93935	6.28658	6.47315	6.27754	733	852	724	880	843	1015	977	800	881	474	575	379	EFHD2	79180	chr1	15736391	15756839	2419	+
247	CTRC	0.890996	1.01453	1.1764	1.13865	1.32032	1.15955	0.373901	0.900606	0.513462	6.60715e-05	0.265892	0.504479	0.463202	0.166509	0	0.187321	0.400886	0.451032	0	0	0	0	0	0.169898	0.205128	0.18672	0	0.205101	0.854546	3	0	0	0	0	0	1	1	1	0	1	4	CTRC	11330	chr1	15764938	15773153	899	+
248	CELA2A	1	1	1	1	1	1	0.99999	0.99999	0.99999	0.99999	0.99999	0.99999	0.9999	0	0	0	0	0	0	0	0	0	0	0	0	0	0	0	0	0	0	0	0	0	0	0	0	0	0	0	0	CELA2A	63036	chr1	15783223	15798586	920	+
249	CELA2B	0.879925	0.879925	0.975298	1	1.10839	1.10839	0.176163	0.176163	0.847227	0.99999	0.373901	0.373901	0.388399	0.184547	0	0	0.148463	0.166509	0	0.364058	0	0	0	0	0	0	0.40617	0	0	1	0	2	0	0	0	0	0	0	2	0	0	CELA2B	51032	chr1	15802596	15817895	923	+
250	CASP9	0.669723	0.84416	0.983257	1.26046	1.46815	1.16478	0.0358731	0.109381	0.96291	0.134806	0.411998	0.698911	0.712089	3.33664	2.75828	3.09223	3.31228	3.51081	3.2607	3.22098	3.07644	2.63781	2.49531	2.95399	3.18552	3.12726	3.73944	3.7248	1.68819	85	62	58	57	33	38	54	53	56	76	80	11	CASP9	842	chr1	15817896	15851285	3392	-
251	DNAJC16	0.918622	0.915666	1.29386	0.996783	1.40847	1.41302	0.384633	0.396299	0.180739	0.967173	0.0946424	0.0964234	0.0767104	4.3971	4.27464	4.26999	4.76877	4.23737	4.34939	4.58275	4.39838	4.23938	4.17705	4.21894	4.15435	4.42288	4.35824	4.85581	5.01424	146	140	160	154	113	140	141	110	148	120	183	155	DNAJC16	23341	chr1	15853308	15898228	6069	+
252	AGMAT	1.13868	0.946884	0.672449	0.831563	0.590551	0.710171	0.306988	0.346034	0.0697967	0.206669	0.0583831	0.12381	0.0474165	3.15786	3.34522	3.07912	2.58536	3.12224	3.17483	3.17587	3.14187	3.61343	3.23611	3.20924	3.05898	2.95801	1.97323	3.00491	2.59722	63	58	56	60	71	69	66	48	49	18	46	25	AGMAT	79814	chr1	15898194	15911605	3154	-
253	DDI2	0.713648	0.937026	0.952659	1.31301	1.33491	1.01668	0.360832	0.85583	0.875976	0.350756	0.167503	0.946906	0.638026	1.25973	0.773013	1.16589	1.18976	0.984563	1.86026	0.654511	0.724406	1.07593	0.450165	0.700347	1.65032	0.976154	1.30055	0.818716	1.38757	8	19	4	5	7	3	5	14	7	9	5	8	DDI2	84301	chr1	15943953	15987552	2680	+
254	RSC1A1	0.975982	0.914312	0.878855	0.936812	0.900483	0.96122	0.791256	0.0836899	0.377486	0.493623	0.532301	0.782591	0.622059	0.578155	0.543082	0.448913	0.391852	0.57469	0.501188	0.654511	0.724406	0.560612	0.315138	0.459366	0.384687	0.500313	0.40617	0.688017	0	4	3	4	5	3	2	3	2	3	2	4	0	RSC1A1	6248	chr1	15986364	15988217	1854	+
255	PLEKHM2	1.21296	1.55765	1.33528	1.28418	1.10085	0.857237	0.103825	0.00151111	0.0213351	0.0148309	0.292179	0.0357007	0.00212096	4.73793	5.01645	5.3773	5.15507	4.91249	4.61695	4.66667	5.15778	4.83511	5.03822	5.43022	5.36933	5.3306	5.00969	5.22925	5.21593	238	170	170	266	174	261	337	264	284	192	239	179	PLEKHM2	23207	chr1	16010827	16061264	4122	+
256	SLC25A34	1.0311	1.10514	1.82308	1.07181	1.7681	1.64964	0.904294	0.7035	0.282181	0.786165	0.297722	0.342677	0.523917	0.600483	0.64466	0.744714	1.46686	0.892488	0.758983	0	1.03108	0.212007	0.573628	1.08733	0.818803	0.18672	0.217332	2.17429	1.38757	7	5	0	8	1	4	9	5	1	1	23	8	SLC25A34	284723	chr1	16062809	16067887	3073	+
257	TMEM82	1	1	1	1	1	1	0.99999	0.99999	0.99999	0.99999	0.99999	0.99999	0.9999	0	0	0	0	0	0	0	0	0	0	0	0	0	0	0	0	0	0	0	0	0	0	0	0	0	0	0	0	TMEM82	388595	chr1	16068987	16074292	1265	+
258	FBLIM1	0.838605	0.92583	1.72679	1.10401	2.05913	1.86513	0.0203421	0.132817	0.00561535	0.0490915	0.00253503	0.0035907	1.32e-05	5.25065	4.99671	5.13947	6.03874	5.34475	5.22554	5.17642	5.01957	5.05714	4.90937	5.14442	5.08756	5.18477	5.88763	6.23645	5.96865	324	263	245	241	204	238	275	216	256	358	487	305	FBLIM1	54751	chr1	16085255	16113084	3536	+
259	UQCRHL	0.741716	0.668663	0.532779	0.901508	0.718306	0.796783	0.000429563	0.00149036	0.0176217	0.186404	0.159599	0.342045	0.0156992	6.86574	6.43467	6.28509	5.95734	6.89995	6.85528	6.84132	6.40949	6.51144	6.37976	6.38993	6.09872	6.3497	6.49076	5.55406	5.6291	968	829	792	644	570	674	663	442	583	547	301	240	UQCRHL	440567	chr1	16133657	16134194	538	-
260	FLJ37453	0.696817	0.691644	1.58698	0.992576	2.27746	2.2945	0.126522	0.0720977	0.142968	0.959197	0.0460074	0.0394372	0.00562265	4.64114	4.11999	4.10924	5.30742	4.95863	4.36885	4.52996	3.98829	3.83765	4.45912	4.15964	4.06499	4.10151	5.06679	4.95151	5.76396	246	142	154	114	84	172	135	103	117	200	196	264	FLJ37453	729614	chr1	16160710	16174642	2732	-
261	SPEN	1.10115	0.94513	0.875623	0.858309	0.795187	0.926458	0.113093	0.337678	0.0670345	0.000153044	9.78182e-06	0.0025907	0.00158927	7.38473	7.52375	7.30332	7.19311	7.24296	7.41106	7.48931	7.53892	7.52226	7.50991	7.33068	7.29319	7.28569	7.18361	7.20908	7.18652	1230	1222	1245	1418	1155	1485	1280	1020	1122	888	962	716	SPEN	23013	chr1	16174359	16266950	12227	+
262	ZBTB17	1.48362	1.32909	1.27932	0.895843	0.862296	0.962553	0.0289665	0.0546917	0.189715	0.457918	0.420184	0.827446	0.123186	2.94813	3.51725	3.35857	3.3035	2.90381	2.98604	2.95335	3.26443	3.4969	3.74961	3.58474	3.13623	3.31922	2.8436	3.52869	3.4463	53	50	47	66	65	102	88	51	65	38	69	49	ZBTB17	7709	chr1	16268364	16302627	2954	-
263	C1orf64	1	1	1	1	1	1	0.99999	0.99999	0.99999	0.99999	0.99999	0.99999	0.9999	0	0	0	0	0	0	0	0	0	0	0	0	0	0	0	0	0	0	0	0	0	0	0	0	0	0	0	0	C1orf64	149563	chr1	16330731	16333190	927	+
264	HSPB7	1	1	1	1	1	1	0.99999	0.99999	0.99999	0.99999	0.99999	0.99999	0.9999	0	0	0	0	0	0	0	0	0	0	0	0	0	0	0	0	0	0	0	0	0	0	0	0	0	0	0	0	HSPB7	27129	chr1	16340523	16345285	2892	-
265	CLCNKA	1.02559	0.885426	1.11956	0.863336	1.09162	1.26443	0.875785	0.142392	0.443634	0.373901	0.644231	0.136664	0.458985	0.175556	0.212007	0	0.338483	0.315773	0	0.193482	0	0.560612	0	0	0	0	0.573127	0.38464	0	2	0	1	0	3	0	0	0	0	3	2	0	CLCNKA	1187	chr1	16348486	16360545	2617	+
266	CLCNKB	1	1	1.25624	1	1.25624	1.25624	0.99999	0.99999	0.230086	0.99999	0.230086	0.230086	0.163589	0	0	0	0.329113	0	0	0	0	0	0	0	0	0	0.217332	0	0.683599	0	0	0	0	0	0	0	0	0	1	0	3	CLCNKB	1188	chr1	16370231	16383821	3191	+
267	FAM131C	0.801153	0.904772	0.527471	1.12934	0.65839	0.582988	0.279088	0.486041	0.0171963	0.505092	0.119096	0.017403	0.0268414	2.67498	2.35512	2.5306	1.75214	2.72849	2.88149	2.36796	1.85155	2.63781	2.46373	2.28521	2.66621	2.61174	1.39277	2.01982	1.77592	46	46	29	20	33	37	31	35	37	10	20	12	FAM131C	348487	chr1	16384264	16400127	1701	-
268	EPHA2	0.218874	0.156855	0.190567	0.716648	0.870671	1.21492	0.000138103	4.45319e-05	0.000520155	0.18141	0.729281	0.651791	0.00346702	6.49028	4.29845	3.81779	4.09865	6.37021	6.51871	6.5743	4.05774	4.03165	4.70174	3.53894	4.02493	3.84828	4.4683	4.59816	2.33369	668	655	657	120	97	205	85	100	97	130	152	20	EPHA2	1969	chr1	16450832	16482582	3964	-
269	ARHGEF19	0.689958	0.697092	0.655188	1.01034	0.949605	0.939888	0.0830072	0.0385	0.0225174	0.965484	0.830534	0.748958	0.152058	4.49632	3.9609	3.97574	3.8863	4.55523	4.35915	4.56537	3.3774	4.00345	4.34244	4.26656	3.62133	3.96776	3.68577	3.69107	4.21553	184	141	158	72	95	158	146	74	106	73	78	87	ARHGEF19	128272	chr1	16524599	16539104	3029	-
270	RSG1	1.02196	0.912009	0.62381	0.892412	0.610405	0.683995	0.941765	0.611354	0.0742177	0.667125	0.165553	0.00084465	0.187308	0.680822	0.712161	0.547942	0	0.166509	0.977621	0.780396	1.20442	0	0.687354	0.459366	0.544352	0.634773	0	0	0	1	7	5	10	0	5	3	3	4	0	0	0	RSG1	79363	chr1	16558182	16563659	1560	-
271	FBXO42	1.01171	1.00654	0.959029	0.994892	0.947933	0.9528	0.901652	0.942667	0.622204	0.964597	0.635601	0.659023	0.942625	3.38549	3.40228	3.39489	3.32514	3.44751	3.43704	3.26472	3.59547	3.20657	3.37838	3.49163	3.16108	3.50627	3.44857	3.3884	3.11733	81	71	60	85	52	77	82	52	75	61	62	38	FBXO42	54455	chr1	16573335	16678986	6238	-
272	SZRD1	1.422	1.6908	0.918332	1.18903	0.645801	0.543135	0.0100909	0.0016831	0.308201	0.0607545	0.00405714	0.000815261	6.76309e-05	5.58883	6.09675	6.34653	5.46592	5.47744	5.73708	5.53903	5.94313	6.14264	6.1926	6.22617	6.44327	6.36187	5.4675	5.57733	5.34345	356	378	317	464	440	591	591	563	588	266	306	196	SZRD1	26099	chr1	16693525	16724643	4018	+
273	SPATA21	1	1.04606	1	1.04606	1	0.95597	0.99999	0.373901	0.99999	0.373901	0.99999	0.373901	0.441099	0	0	0.0649626	0	0	0	0	0	0	0	0	0	0.18672	0	0	0	0	0	0	0	0	0	0	0	1	0	0	0	SPATA21	374955	chr1	16725138	16763919	2015	-
274	NECAP2	1.04336	1.13952	1.25671	1.09217	1.20448	1.10283	0.686903	0.127543	0.483109	0.329867	0.559736	0.739488	0.911997	4.70287	4.76411	4.8913	5.03252	4.85876	4.55031	4.68288	4.63641	4.96509	4.6675	4.98276	4.83299	4.85355	5.33431	5.39555	3.97723	229	162	172	183	191	200	245	180	202	242	269	73	NECAP2	55707	chr1	16767167	16786584	2003	+
275	CROCCP3	0.60348	0.601691	1.37872	0.997037	2.28461	2.2914	0.0690147	0.1174	0.232654	0.990868	0.0290673	0.0411095	0.0202572	1.37412	0.645496	0.641215	1.83745	1.62282	0.87244	1.51892	0.605757	0.396813	0.890998	1.16979	0.205128	0.352021	2.08802	2.01982	1.27162	17	6	13	4	2	7	10	1	2	20	20	7	CROCCP3	114819	chr1	16793931	16819196	5368	-
276	FAM231B	1	1	1	1	1	1	0.99999	0.99999	0.99999	0.99999	0.99999	0.99999	0.9999	0	0	0	0	0	0	0	0	0	0	0	0	0	0	0	0	0	0	0	0	0	0	0	0	0	0	0	0	FAM231B	100133301	chr1	16865219	16866530	1312	+
277	NBPF1	0.884548	1.04935	1.29343	1.18631	1.46226	1.2326	0.208942	0.567423	0.00941743	0.0702885	0.000915295	0.00807505	0.0026977	4.79906	4.62207	4.86856	5.17027	4.75146	4.96274	4.66667	4.48497	4.7443	4.62531	4.97131	4.73706	4.88762	5.18756	5.16313	5.15996	212	218	170	164	163	194	243	168	207	218	228	172	NBPF1	55672	chr1	16888922	16940100	5947	-
278	CROCCP2	1.08457	0.928846	0.784928	0.856422	0.723726	0.845057	0.610935	0.515395	0.190543	0.288409	0.13044	0.247594	0.215827	4.11141	4.22853	4.00493	3.76205	4.1506	3.83715	4.30751	4.40727	4.35549	3.86287	3.95397	3.9413	4.11307	3.40494	4.05157	3.75776	137	96	131	155	123	111	116	94	118	59	102	62	CROCCP2	84809	chr1	16944751	16957401	1765	-
279	MST1P2	0.62942	0.59505	1.93114	0.945395	3.06813	3.24534	0.170353	0.123832	0.0652533	0.833288	0.0188482	0.0158754	0.00413746	1.41163	0.743721	0.66271	2.36108	1.23004	1.86026	1.00335	1.20442	0.560612	0.315138	0.999879	0.688094	0.18672	2.19434	2.76663	2.01103	11	19	7	10	3	2	8	4	1	22	38	15	MST1P2	11209	chr1	16972069	16976915	2636	+
280	FAM231A	1	1	1	1	1	1	0.99999	0.99999	0.99999	0.99999	0.99999	0.99999	0.9999	0	0	0	0	0	0	0	0	0	0	0	0	0	0	0	0	0	0	0	0	0	0	0	0	0	0	0	0	FAM231A	729574	chr1	16999498	17060956	1020	+
281	FAM231C	1	1	1.06735	1	1.06735	1.06735	0.99999	0.99999	0.373901	0.99999	0.373901	0.373901	0.441099	0	0	0	0.0940321	0	0	0	0	0	0	0	0	0	0	0	0.265494	0	0	0	0	0	0	0	0	0	0	0	1	FAM231C	729587	chr1	16999498	17060956	1310	+
282	ESPNP	1	1	1	1	1	1	0.99999	0.99999	0.99999	0.99999	0.99999	0.99999	0.9999	0	0	0	0	0	0	0	0	0	0	0	0	0	0	0	0	0	0	0	0	0	0	0	0	0	0	0	0	ESPNP	284729	chr1	17017713	17046652	2015	-
283	MST1L	0.655481	0.522074	1.62335	0.796476	2.47658	3.10943	0.0346482	4.51708e-05	0.228973	0.299109	0.0993123	0.0665502	0.0188073	1.56968	0.960302	0.632004	2.26865	1.56434	1.55505	1.58942	0.605757	1.36904	0.792766	0.584882	0.544352	0.757764	2.63287	2.59486	1.14554	16	14	14	4	10	6	4	3	5	32	33	6	MST1L	11223	chr1	17081129	17090975	4668	-
284	CROCC	1.00451	0.742476	1.93901	0.73914	1.9303	2.61154	0.963027	0.190045	0.0147107	0.140467	0.0120302	0.00915078	0.00348724	3.21041	3.21691	2.78083	4.16573	3.41478	2.98604	3.1986	3.22472	3.13037	3.29112	3.10831	2.12477	2.93212	3.93614	4.44469	4.06692	79	50	57	64	49	72	61	22	48	88	136	78	CROCC	9696	chr1	17248445	17299474	6656	+
285	MFAP2	1	1	1	1	1	1	0.99999	0.99999	0.99999	0.99999	0.99999	0.99999	0.9999	0	0	0	0	0	0	0	0	0	0	0	0	0	0	0	0	0	0	0	0	0	0	0	0	0	0	0	0	MFAP2	4237	chr1	17300999	17308081	1171	-
286	ATP13A2	0.670933	0.707496	0.711819	1.0545	1.06094	1.00611	0.00889398	0.0779769	0.0426208	0.74307	0.59641	0.974132	0.055392	3.27977	2.70401	2.78056	2.78935	3.44751	3.1069	3.26472	2.69569	2.74389	2.67149	3.14953	2.59503	2.51043	2.47308	2.94893	2.90024	81	55	60	42	36	44	63	33	34	28	44	32	ATP13A2	23400	chr1	17312453	17338467	4155	-
287	SDHB	0.995864	0.945165	0.598085	0.949091	0.600569	0.632783	0.958021	0.355401	0.0990341	0.412662	0.102623	0.128154	0.119936	5.71367	5.70769	5.63231	4.97209	5.65256	5.85221	5.62546	5.85483	5.61366	5.64236	5.67219	5.62296	5.60085	5.51956	5.11942	3.75776	403	410	337	436	303	401	400	316	344	276	221	62	SDHB	6390	chr1	17345225	17380665	1145	-
288	PADI2	0.635512	0.500691	1.95025	0.787855	3.06878	3.89511	0.106535	0.0381021	0.00819992	0.324525	0.0011969	0.000593731	0.000413406	2.84052	2.18651	1.84251	3.80418	3.16222	2.85413	2.40752	2.50995	2.21439	1.73085	1.5234	1.71889	2.19928	3.95138	3.62114	3.821	65	45	30	36	23	19	15	15	26	89	74	65	PADI2	11240	chr1	17393256	17445948	4363	-
289	PADI1	0.518248	0.50894	0.692416	0.98204	1.33607	1.36051	0.0104913	0.00877061	0.0801631	0.858253	0.1444	0.11814	0.00348317	5.47968	4.5314	4.50525	4.94939	5.72776	5.25199	5.41834	4.4249	4.41022	4.73518	4.33069	4.58923	4.58116	5.04564	4.5425	5.18421	425	268	291	157	128	210	153	151	166	197	146	175	PADI1	29943	chr1	17531621	17572501	3847	+
290	PADI3	0.861478	0.801826	0.679295	0.930756	0.788523	0.847185	0.38984	0.245748	0.0804563	0.587795	0.111159	0.256634	0.125611	5.38141	5.16629	5.06277	4.82352	5.65607	5.0131	5.40374	5.38193	5.05714	5.03285	4.99412	5.29829	4.86043	4.58039	4.8634	4.99608	404	226	288	312	204	260	247	251	203	141	184	153	PADI3	51702	chr1	17575593	17610727	3188	+
291	PADI4	0.684837	0.784849	0.71061	1.14604	1.03763	0.90541	0.28281	0.332266	0.264701	0.669586	0.920658	0.701884	0.5818	1.95542	1.40925	1.6059	1.46255	1.37318	2.20162	2.15202	0.33444	1.53584	1.92885	1.5848	1.90696	1.25201	0.722751	1.84681	1.59477	13	26	24	2	12	23	16	18	10	4	17	10	PADI4	23569	chr1	17634690	17690495	2265	+
292	PADI6	1	1	1	1	1	1	0.99999	0.99999	0.99999	0.99999	0.99999	0.99999	0.9999	0	0	0	0	0	0	0	0	0	0	0	0	0	0	0	0	0	0	0	0	0	0	0	0	0	0	0	0	PADI6	353238	chr1	17698691	17728195	2396	+
293	RCC2	0.930539	0.967053	0.568237	1.03924	0.610654	0.587596	0.170621	0.532458	0.0751047	0.401948	0.112011	0.0910537	0.122186	8.49185	8.38799	8.44352	7.67642	8.45085	8.59059	8.42873	8.32105	8.40971	8.43088	8.53746	8.39391	8.3944	8.12588	8.00326	6.28129	2852	2777	2394	2444	2142	2819	2965	2195	2428	1712	1673	380	RCC2	55920	chr1	17733251	17766250	4122	-
294	ARHGEF10L	0.814678	0.772768	1.59835	0.948557	1.96195	2.06835	0.361701	0.135176	0.00775833	0.80404	0.0076181	0.00061752	0.00965471	3.49282	3.19712	3.12092	4.1694	3.61532	3.15254	3.65823	2.57456	3.34785	3.50787	2.90668	3.30184	3.12726	4.16257	4.07791	4.26185	92	57	81	38	58	85	52	58	56	104	104	90	ARHGEF10L	55160	chr1	17866330	18024370	4494	+
295	ACTL8	0.997272	1.14886	1.07876	1.15201	1.08171	0.938983	0.98884	0.554242	0.824014	0.568125	0.822892	0.858507	0.957952	0.380262	0.37632	0.580469	0.48964	0.57469	0.501188	0	0.33444	0.707695	0	0.906778	0.688094	0	0	0	1.14554	4	3	0	2	4	0	7	4	0	0	0	6	ACTL8	81569	chr1	18081808	18153558	1861	+
296	LOC101927876	1	1	1	1	1	1	0.99999	0.99999	0.99999	0.99999	0.99999	0.99999	0.9999	0	0	0	0	0	0	0	0	0	0	0	0	0	0	0	0	0	0	0	0	0	0	0	0	0	0	0	0	LOC101927876	101927876	chr1	18392151	18400905	2470	+
297	IGSF21	1	1	1	1	1	1	0.99999	0.99999	0.99999	0.99999	0.99999	0.99999	0.9999	0	0	0	0	0	0	0	0	0	0	0	0	0	0	0	0	0	0	0	0	0	0	0	0	0	0	0	0	IGSF21	84966	chr1	18434240	18704977	1944	+
298	KLHDC7A	0.772721	0.679652	1.19879	0.879557	1.55138	1.76382	0.462355	0.316101	0.601712	0.000235338	0.115484	0.0708863	0.187716	0.557132	0.185151	0	0.818705	0.166509	0	1.19641	0.17689	0.212007	0.166157	0	0	0	0.217332	0.938551	1.14554	1	0	9	1	1	1	0	0	0	1	6	6	KLHDC7A	127707	chr1	18807424	18812480	5057	+
299	PAX7	0.924591	0.924591	0.924591	1	1	1	0.373901	0.373901	0.373901	0.99999	0.99999	0.99999	0.441099	0.113113	0	0	0	0.315773	0	0	0	0	0	0	0	0	0	0	0	2	0	0	0	0	0	0	0	0	0	0	0	PAX7	5081	chr1	18957500	19075360	6182	+
300	TAS1R2	1	1	1	1	1	1	0.99999	0.99999	0.99999	0.99999	0.99999	0.99999	0.9999	0	0	0	0	0	0	0	0	0	0	0	0	0	0	0	0	0	0	0	0	0	0	0	0	0	0	0	0	TAS1R2	80834	chr1	19166093	19186155	2521	-
301	ALDH4A1	0.90973	1.24675	2.14629	1.37046	2.35926	1.72151	0.706125	0.267302	0.000552366	0.284943	0.00540745	0.0099356	0.0120993	2.46244	2.32595	2.78061	3.56428	2.22348	2.58124	2.55574	2.78031	1.53584	2.39843	2.61451	3.13623	2.51043	3.44857	3.63895	3.59844	30	36	34	45	12	35	41	51	34	61	75	55	ALDH4A1	8659	chr1	19197924	19229293	2568	-
302	IFFO2	1.32503	1.22481	1.61058	0.924365	1.2155	1.31496	0.0788812	0.191615	0.0280905	0.582569	0.228978	0.13233	0.0399571	3.26145	3.66747	3.55401	3.94903	3.14237	3.15254	3.46551	3.67129	3.86924	3.42831	3.79419	3.30184	3.52371	3.64884	3.98353	4.16768	64	57	70	90	86	80	103	58	76	71	97	84	IFFO2	126917	chr1	19230774	19282826	5835	-
303	UBR4	1.05381	1.12091	1.09271	1.06368	1.03692	0.974841	0.408979	0.0484297	0.453104	0.182326	0.74394	0.799482	0.547665	7.25449	7.3301	7.41916	7.3824	7.29108	7.13085	7.33371	7.2285	7.3341	7.42125	7.39957	7.44131	7.41629	7.11758	7.39341	7.59657	1272	1005	1117	1142	1013	1396	1343	1131	1229	848	1094	953	UBR4	23352	chr1	19401000	19536746	15882	-
304	EMC1	0.765904	0.790257	0.641071	1.0318	0.837012	0.811219	0.0218963	0.0036083	0.00440742	0.678329	0.171685	0.0449867	0.00429274	5.48784	5.10308	5.14824	4.8464	5.55458	5.51483	5.38899	5.24472	5.15011	4.89168	5.15964	5.14476	5.14025	4.99505	4.91545	4.59905	376	323	285	283	218	235	278	225	248	190	191	115	EMC1	23065	chr1	19542158	19578053	6665	-
305	MRTO4	1.55201	1.41235	0.349064	0.910008	0.22491	0.247152	0.0185852	0.0373195	0.00551305	0.268007	0.000178166	0.000129239	3.63821e-06	5.95669	6.59083	6.45478	4.43825	5.63846	6.22494	5.94741	6.43146	6.70336	6.62428	6.45509	6.56932	6.33002	4.41432	4.23831	4.63469	399	533	423	654	652	800	694	615	575	125	117	118	MRTO4	51154	chr1	19578075	19586622	2273	+
306	AKR7L	0.794724	0.807745	0.924854	1.01638	1.16374	1.14498	0.319547	0.301249	0.509092	0.956422	0.522979	0.524288	0.569091	2.22961	1.89814	1.92159	2.11691	2.1054	2.15752	2.40752	1.20442	1.94462	2.33003	2.35736	1.78434	1.4835	1.91222	2.07317	2.33369	27	25	30	10	18	33	33	16	13	17	21	20	AKR7L	246181	chr1	19592476	19600568	2314	-
307	AKR7A3	0.491007	0.620898	1.07556	1.26454	2.19051	1.73226	0.00416974	0.0481522	0.79064	0.279814	0.0812138	0.170436	0.0213421	1.37541	0.34922	0.687833	1.48049	1.50339	1.48541	1.1031	0.33444	0.396813	0.315138	0.700347	1.0493	0.18672	0.858305	1.33781	2.01103	15	13	8	2	2	2	5	7	1	5	10	15	AKR7A3	22977	chr1	19609057	19615280	1241	-
308	LOC100506730	0.899071	0.830813	1.24081	0.924079	1.3801	1.49349	0.567202	0.195349	0.566178	0.733244	0.455893	0.359679	0.606259	2.48583	2.33234	2.21843	2.79711	2.52888	2.36563	2.55574	2.47652	2.63781	1.73085	1.90671	2.17445	2.51043	3.49091	2.31381	2.21315	39	30	34	35	33	19	22	23	34	63	26	18	LOC100506730	100506730	chr1	19619741	19622230	2490	-
309	AKR7A2	1.06249	1.12871	1.07709	1.06232	1.01374	0.954271	0.391263	0.0442954	0.396924	0.308788	0.877306	0.528715	0.394704	5.06479	5.15225	5.23946	5.17193	5.16948	5.03154	4.98702	5.14187	5.02944	5.27494	5.28517	5.18772	5.24383	4.97282	5.22337	5.29972	286	229	214	263	200	309	304	232	267	187	238	190	AKR7A2	8574	chr1	19629202	19638640	2619	-
310	PQLC2	1.13247	0.885374	1.15288	0.781812	1.01802	1.30214	0.661543	0.635044	0.642385	0.317099	0.948961	0.339574	0.739342	0.59042	0.769887	0.41478	0.795659	0.166509	1.07565	0.364058	1.03108	0.963318	0.166157	0.32188	0.688094	0.18672	0.573127	0.38464	1.27162	1	8	2	8	6	1	2	4	1	3	2	7	PQLC2	54896	chr1	19638740	19658922	2776	+
311	CAPZB	1.07133	1.12479	0.808755	1.0499	0.754907	0.719026	0.0742156	0.0476133	0.16675	0.272126	0.0798834	0.0542232	0.0453409	8.06466	8.16407	8.23432	7.75844	8.12642	8.01344	8.05183	8.15932	8.20901	8.12256	8.28862	8.13474	8.27463	8.04737	7.79972	7.34193	2276	1859	1842	2184	1863	2275	2494	1833	2234	1621	1452	798	CAPZB	832	chr1	19665267	19812135	2907	-
312	MINOS1	1.03744	1.03121	0.531735	0.993994	0.512545	0.515641	0.59286	0.59596	0.00165027	0.917777	0.00140165	0.000750726	4.1959e-05	6.08373	6.13676	6.12807	5.17251	6.20539	6.0278	6.0098	6.2505	6.02482	6.12608	6.14187	6.19513	6.04312	5.10818	5.38504	4.99608	595	464	442	576	405	564	557	473	470	206	267	153	MINOS1	440574	chr1	19923471	19956315	4231	+
313	MINOS1-NBL1	0.202797	0.299429	0.169316	1.4765	0.834906	0.565462	5.0506e-05	0.000257578	6.72489e-05	0.231752	0.613879	0.144943	0.000809151	3.36596	1.06406	1.62624	0.803746	3.34702	3.34175	3.40815	0.33444	1.2778	1.3712	1.16979	1.50257	2.06281	1.39277	0.688017	0	75	66	67	2	9	13	10	12	23	10	4	0	MINOS1-NBL1	100532736	chr1	19923471	19923603	133	+
314	RPS14P3	1.14359	1.38826	1.29	1.21394	1.12802	0.92922	0.0137518	0.00688092	0.0217959	0.0246362	0.117717	0.381426	0.00265712	8.63269	8.82626	9.10596	9.00006	8.6751	8.68146	8.53693	8.82831	8.79929	8.85073	9.07624	9.23562	8.99561	8.82795	9.07017	9.08774	3333	2958	2581	3477	2808	3774	4311	3939	3687	2789	3512	2688	RPS14P3	644068	chr1	19934301	19935138	838	+
315	NBL1	0.882005	0.837773	0.673345	0.94985	0.763425	0.803732	0.450702	0.259034	0.00162364	0.81863	0.207135	0.244179	0.153347	5.42538	5.24424	5.17001	4.85479	5.51652	5.41536	5.33871	4.80745	5.59488	5.22402	5.51546	4.8407	5.07077	4.83169	4.77761	4.94968	366	301	275	207	299	298	358	181	236	169	173	148	NBL1	4681	chr1	19969723	19984949	3262	+
316	HTR6	1	1	1	1	1	1	0.99999	0.99999	0.99999	0.99999	0.99999	0.99999	0.9999	0	0	0	0	0	0	0	0	0	0	0	0	0	0	0	0	0	0	0	0	0	0	0	0	0	0	0	0	HTR6	3362	chr1	19991780	20007459	3388	+
317	TMCO4	1.19912	1.09864	2.42801	0.916203	2.02483	2.21002	0.413177	0.372142	0.00233216	0.66657	0.0122594	0.00294087	0.00142338	2.05408	2.31605	2.18979	3.33385	2.22348	1.86026	2.0557	2.2967	1.8208	2.69887	2.20926	2.01998	2.32396	3.53204	3.13605	3.30598	30	19	22	30	16	45	29	20	29	65	51	44	TMCO4	255104	chr1	20008706	20126410	2974	-
318	RNF186	1	1	1	1	1	1	0.99999	0.99999	0.99999	0.99999	0.99999	0.99999	0.9999	0	0	0	0	0	0	0	0	0	0	0	0	0	0	0	0	0	0	0	0	0	0	0	0	0	0	0	0	RNF186	54546	chr1	20140522	20141771	1250	-
11384	ACP5	1	1	1	1	1	1	0.99999	0.99999	0.99999	0.99999	0.99999	0.99999	0.9999	0	0	0	0	0	0	0	0	0	0	0	0	0	0	0	0	0	0	0	0	0	0	0	0	0	0	0	0	ACP5	54	chr19	11685475	11689801	1631	-
320	PLA2G2E	1	1	1	1	1	1	0.99999	0.99999	0.99999	0.99999	0.99999	0.99999	0.9999	0	0	0	0	0	0	0	0	0	0	0	0	0	0	0	0	0	0	0	0	0	0	0	0	0	0	0	0	PLA2G2E	30814	chr1	20246800	20250110	487	-
321	PLA2G2A	1	1.05093	1.26115	1.05093	1.26115	1.20004	0.99999	0.373901	0.127474	0.373901	0.127474	0.221574	0.102299	0	0	0.0716659	0.334745	0	0	0	0	0	0	0	0.205128	0	0.40617	0.544289	0	0	0	0	0	0	0	0	1	0	2	3	0	PLA2G2A	5320	chr1	20301924	20306932	969	-
322	PLA2G5	1	1	1	1	1	1	0.99999	0.99999	0.99999	0.99999	0.99999	0.99999	0.9999	0	0	0	0	0	0	0	0	0	0	0	0	0	0	0	0	0	0	0	0	0	0	0	0	0	0	0	0	PLA2G5	5322	chr1	20396701	20418394	1894	+
323	PLA2G2D	0.879925	0.879925	1.27299	1	1.44671	1.44671	0.176163	0.176163	0.437748	0.99999	0.271578	0.271578	0.279763	0.184547	0	0	0.532772	0.166509	0	0.364058	0	0	0	0	0	0	1.09631	0	0.265494	1	0	2	0	0	0	0	0	0	7	0	1	PLA2G2D	26279	chr1	20439143	20446059	1970	-
324	PLA2G2F	1.39324	1.23349	9.76953	0.885341	7.0121	7.92023	0.13054	0.404933	0.00190151	0.570842	0.00227087	0.00217059	6.06747e-06	2.32211	2.80055	2.62485	5.6104	2.67422	2.15752	2.0557	2.86023	3.02209	2.46373	3.04418	2.31397	2.40146	5.39688	5.44698	5.92614	44	25	22	48	45	37	58	26	31	253	279	296	PLA2G2F	64600	chr1	20465823	20476879	2719	+
325	PLA2G2C	0.537535	0.965053	2.1853	1.79533	4.0654	2.26443	0.0292073	0.903091	0.0463296	0.140178	0.0137606	0.055358	0.00581195	0.953108	0.0575383	0.901787	2.08094	1.07111	0.501188	1.19641	0	0	0.166157	1.32178	0	1.07409	2.14216	1.50243	2.44494	9	3	9	0	0	1	12	0	8	21	12	22	PLA2G2C	391013	chr1	20490484	20501687	453	-
326	UBXN10-AS1	0.75628	0.830131	1.19737	1.09765	1.58323	1.44239	0.0145164	0.0634881	0.0890131	0.142763	0.00335211	0.00890148	0.000564533	2.6729	2.2699	2.40431	2.93277	2.58878	2.82624	2.59053	2.3345	2.21439	2.25823	2.52336	2.35763	2.32396	2.96872	2.76663	3.04853	41	44	35	31	23	31	38	27	29	42	38	36	UBXN10-AS1	101928017	chr1	20510736	20512979	509	-
327	UBXN10	0.486609	0.547202	1.98553	1.12452	4.08035	3.62852	0.0071564	0.0425703	0.0142835	0.6429	0.0023242	0.00430706	0.000318263	2.26316	1.22399	1.3933	3.25268	2.49797	2.2444	2.00502	1.28385	1.07593	1.30146	0.700347	1.84696	1.41039	2.99838	3.18534	3.52437	38	27	21	11	7	12	5	17	12	43	53	52	UBXN10	127733	chr1	20512571	20522541	5578	+
328	VWA5B1	1	1	1	1	1	1	0.99999	0.99999	0.99999	0.99999	0.99999	0.99999	0.9999	0	0	0	0	0	0	0	0	0	0	0	0	0	0	0	0	0	0	0	0	0	0	0	0	0	0	0	0	VWA5B1	127731	chr1	20617412	20681387	4475	+
329	LINC01141	1	1.12498	1	1.12498	1	0.888905	0.99999	0.373901	0.99999	0.373901	0.99999	0.373901	0.441099	0	0	0.169898	0	0	0	0	0	0	0	0.459366	0	0	0	0	0	0	0	0	0	0	0	3	0	0	0	0	0	LINC01141	339505	chr1	20686294	20755287	3783	-
330	CAMK2N1	0.915191	1.03177	3.16694	1.12739	3.46041	3.06941	0.172498	0.765849	6.43001e-06	0.270567	2.48786e-06	3.19002e-05	3.17428e-07	7.24386	7.11601	7.28899	8.90695	7.17984	7.3706	7.17226	7.14985	7.04344	7.15208	7.08324	7.24895	7.50346	8.88363	8.95409	8.88194	1177	1188	998	1081	827	1157	1077	989	1306	2899	3240	2330	CAMK2N1	55450	chr1	20808884	20812728	2351	-
13104	ACTG2	1.57057	1.5691	1.59672	0.999062	1.01665	1.0176	0.332422	0.270896	0.13756	0.9981	0.960229	0.950307	0.459422	1.70932	2.36061	2.35925	2.38443	0.68858	2.06508	2.00502	1.79844	1.94462	3.01432	1.5234	2.79883	2.47501	1.97323	2.55791	2.54822	5	23	21	19	18	58	15	39	33	18	32	24	ACTG2	72	chr2	74120093	74146780	1331	+
332	FAM43B	1	1	1	1	1	1	0.99999	0.99999	0.99999	0.99999	0.99999	0.99999	0.9999	0	0	0	0	0	0	0	0	0	0	0	0	0	0	0	0	0	0	0	0	0	0	0	0	0	0	0	0	FAM43B	163933	chr1	20878932	20881513	2582	+
333	CDA	1.92482	2.36934	3.33185	1.23094	1.731	1.40624	0.00113705	0.000267839	0.00152211	0.0405792	0.0114106	0.0390015	5.51543e-06	6.46157	7.40629	7.70605	8.19789	6.39349	6.41718	6.56776	7.25215	7.52226	7.43149	7.82392	7.68036	7.60525	7.91271	8.33963	8.30374	679	610	654	1161	1155	1406	1805	1336	1402	1476	2114	1559	CDA	978	chr1	20915444	20945400	959	+
334	PINK1	1.29398	1.35339	3.84972	1.04591	2.97509	2.84451	0.0339279	0.0265102	0.00277931	0.53492	0.0040342	0.00448255	8.54641e-06	5.36565	5.73747	5.80223	7.31041	5.52422	5.14315	5.40374	5.85158	5.67305	5.68063	5.92457	5.66701	5.80361	7.36813	6.9716	7.53504	368	248	288	435	316	412	478	326	397	1010	815	913	PINK1	65018	chr1	20959948	20978004	2660	+
335	PINK1-AS	0.962147	1.00239	1.87378	1.04183	1.9475	1.86931	0.639344	0.970183	0.000345239	0.568911	0.000353389	0.000208367	1.26896e-05	6.92943	6.87376	6.93288	7.83538	7.06459	6.83267	6.88051	6.86024	6.72942	7.0172	7.02213	6.91083	6.86092	7.91757	7.76366	7.82069	1086	816	814	883	664	1053	1032	781	834	1481	1416	1114	PINK1-AS	100861548	chr1	20969150	20978686	4443	-
336	DDOST	0.805392	0.747332	0.867917	0.927911	1.07763	1.16135	0.0616295	0.00200704	0.353053	0.470074	0.680471	0.386593	0.211903	7.12092	6.80868	6.70074	6.91655	7.19678	7.05626	7.10617	6.83244	6.56065	6.99941	6.76794	6.70015	6.63086	7.05898	7.14979	6.44414	1191	954	953	866	590	1040	864	674	710	814	923	426	DDOST	1650	chr1	20978260	20988037	2126	-
337	KIF17	1.12207	1	1.58312	0.891214	1.41089	1.58312	0.373901	0.99999	0.143903	0.373901	0.25108	0.143903	0.0750635	0	0.166157	0	0.662766	0	0	0	0	0	0.450165	0	0	0	0.40617	1.15195	0.265494	0	0	0	0	0	3	0	0	0	2	8	1	KIF17	57576	chr1	20990507	21044510	4637	-
338	SH2D5	0.901607	0.519461	0.679289	0.576151	0.753421	1.30768	0.713437	0.00823009	0.0634627	0.180208	0.421158	0.169731	0.142804	1.17811	1.02868	0.233195	0.620205	0.984563	1.41225	1.1031	1.4307	1.2778	0	0.32188	0	0.352021	0.722751	0.205101	0.854546	8	12	8	13	9	0	2	0	2	4	1	4	SH2D5	400745	chr1	21046225	21059133	3834	-
339	HP1BP3	0.939485	1.0336	0.726574	1.10018	0.773374	0.702955	0.267953	0.501982	0.11475	0.00291573	0.174085	0.0751119	0.095959	7.19052	7.10046	7.2382	6.7297	7.054	7.2498	7.25863	7.13921	7.08944	7.07189	7.22738	7.25473	7.23233	6.97943	6.94859	6.10194	1078	1092	1060	1073	854	1094	1191	993	1081	770	802	335	HP1BP3	50809	chr1	21069171	21113181	3921	-
340	EIF4G3	0.844511	0.779922	0.702519	0.923519	0.831865	0.900756	0.0534358	0.00209188	0.00856058	0.267154	0.124678	0.233365	0.00678946	6.56359	6.31978	6.20499	6.0542	6.55237	6.49454	6.64013	6.40061	6.40227	6.14113	6.18464	6.1891	6.24058	6.25006	5.87266	6.01446	759	644	688	640	528	570	574	471	540	462	377	315	EIF4G3	8672	chr1	21132785	21503381	6967	-
341	ECE1	0.962932	0.862129	0.952114	0.895317	0.988765	1.10437	0.574685	0.0224303	0.684733	0.174138	0.932237	0.458435	0.462771	7.11615	7.06165	6.90212	7.04535	7.18227	7.11364	7.04946	7.13386	6.88822	7.14836	6.98702	6.83369	6.88136	6.82663	6.92521	7.33292	1179	993	916	1069	742	1154	1007	740	846	692	789	793	ECE1	1889	chr1	21543740	21672034	5262	-
342	LOC100506801	0.880604	0.796543	0.796543	0.904542	0.904542	1	0.443959	0.145743	0.145743	0.373901	0.373901	0.99999	0.210391	0.328176	0.144741	0	0	0.57469	0.352667	0	0	0.396813	0	0	0	0	0	0	0	4	2	0	0	2	0	0	0	0	0	0	0	LOC100506801	100506801	chr1	21619783	21626362	2574	+
343	NBPF3	0.746108	0.816785	0.840172	1.09473	1.12607	1.02863	0.100043	0.304687	0.551037	0.570218	0.693514	0.928132	0.667012	4.27173	3.84919	3.97976	4.02049	3.94823	4.28936	4.52096	3.70054	3.96009	3.87493	3.79419	3.75795	4.31685	4.54063	4.0648	3.11733	118	134	153	92	92	112	103	82	137	137	103	38	NBPF3	84224	chr1	21766583	21811393	4471	+
344	ALPL	1	1.05093	1	1.05093	1	0.951539	0.99999	0.373901	0.99999	0.373901	0.99999	0.373901	0.441099	0	0	0.0716659	0	0	0	0	0	0	0	0	0.205128	0	0	0	0	0	0	0	0	0	0	0	1	0	0	0	0	ALPL	249	chr1	21835858	21904905	2596	+
345	RAP1GAP	1.17007	1.44702	1.35442	1.2367	1.15756	0.936008	0.345983	0.0541532	0.147075	0.0442544	0.269209	0.572301	0.103368	3.30923	3.53583	3.84232	3.74691	3.44751	3.56069	2.81309	3.67129	3.4969	3.42831	3.75466	3.98372	3.77736	3.82468	3.9267	3.4463	81	78	42	90	65	80	100	97	92	81	93	49	RAP1GAP	5909	chr1	21922708	21995856	3572	-
5796	ACTR6	0.860102	0.992471	1.25546	1.1539	1.45967	1.26498	0.31379	0.938957	0.142485	0.272322	0.0558871	0.103885	0.0760501	4.21243	3.99501	4.20153	4.54065	3.97092	4.27911	4.35887	3.81192	4.2752	3.85072	4.05506	4.27311	4.26595	4.67524	4.66049	4.24658	120	133	136	100	116	110	125	120	132	151	159	89	ACTR6	64431	chr12	100593865	100618202	2608	+
347	LDLRAD2	0.918159	0.896428	2.1546	0.976332	2.34665	2.40354	0.310297	0.319302	0.0221744	0.83581	0.0181334	0.0180494	0.000696801	5.54053	5.41735	5.38279	6.64795	5.57693	5.41536	5.62126	5.41759	5.2555	5.56263	5.4755	5.53537	5.10013	6.1967	6.69571	6.95239	382	301	336	320	235	379	348	297	241	445	672	608	LDLRAD2	401944	chr1	22138758	22151714	4012	+
22590	ADCK2	0.80779	0.702184	0.940948	0.869265	1.16484	1.34003	0.0388278	0.0136627	0.527185	0.32893	0.278692	0.0976688	0.0468379	5.23327	4.92532	4.72319	5.14546	5.23656	5.23618	5.22706	4.93597	5.10438	4.70849	4.90063	4.81744	4.40418	5.00239	5.01423	5.3859	300	265	254	227	211	206	231	178	146	191	205	202	ADCK2	90956	chr7	140372953	140394908	2364	+
349	CELA3B	1	1	1	1	1	1	0.99999	0.99999	0.99999	0.99999	0.99999	0.99999	0.9999	0	0	0	0	0	0	0	0	0	0	0	0	0	0	0	0	0	0	0	0	0	0	0	0	0	0	0	0	CELA3B	23436	chr1	22303418	22315847	1003	+
350	CELA3A	1	1	1	1	1	1	0.99999	0.99999	0.99999	0.99999	0.99999	0.99999	0.9999	0	0	0	0	0	0	0	0	0	0	0	0	0	0	0	0	0	0	0	0	0	0	0	0	0	0	0	0	CELA3A	10136	chr1	22328149	22339035	907	+
351	LOC101928043	0.954344	0.954344	1.07034	1	1.12154	1.12154	0.373901	0.373901	0.39918	0.99999	0.120755	0.120755	0.173689	0.0674187	0	0	0.165485	0	0	0.193482	0	0	0	0	0	0	0.217332	0	0.265494	0	0	1	0	0	0	0	0	0	1	0	1	LOC101928043	101928043	chr1	22350487	22352541	698	-
352	LINC00339	1.02727	1.39951	0.987833	1.36236	0.961613	0.705843	0.936586	0.12139	0.932732	0.379806	0.914594	0.15996	0.587691	2.51801	2.55682	3.00293	2.50035	2.55914	2.58124	2.40752	2.96034	2.93518	1.15099	2.64365	3.34587	2.93212	2.38602	2.82999	2.21315	40	36	30	52	42	10	42	60	48	26	40	18	LINC00339	29092	chr1	22351684	22357717	2326	+
25274	ALG13	1.05306	1.28999	1.11263	1.22498	1.05657	0.862515	0.781157	0.0855433	0.671388	0.192609	0.829732	0.479222	0.607467	4.86766	4.94225	5.23501	5.02163	4.59228	5.14315	4.8138	4.50168	5.10438	5.13662	5.17469	5.36399	5.15711	5.18111	5.36379	4.32138	189	248	189	166	211	280	281	263	251	217	263	94	ALG13	79868	chrX	110924346	111003875	7135	+
354	WNT4	1.24974	1.16786	5.03434	0.934477	4.0283	4.31075	0.228965	0.569154	0.00133882	0.788642	0.00181036	0.00221048	0.000103215	1.81903	2.14067	2.0429	4.15084	2.02094	1.48541	1.89797	2.13473	2.39891	1.83324	2.55439	1.65032	1.74371	4.26372	3.83701	4.30673	25	13	19	26	27	21	39	14	17	112	87	93	WNT4	54361	chr1	22443798	22469519	3905	-
355	ZBTB40	0.883114	1.01864	1.28396	1.15346	1.4539	1.26046	0.304365	0.811285	0.0538337	0.324777	0.0480778	0.102115	0.0535984	4.71537	4.53604	4.74202	5.07597	4.69806	4.76388	4.68288	4.54263	4.78629	4.22493	4.53893	4.77781	4.88762	5.21308	4.82504	5.15996	204	189	172	171	168	145	178	173	207	222	179	172	ZBTB40	9923	chr1	22778344	22857650	8992	+
356	EPHA8	1	1	1	1	1	1	0.99999	0.99999	0.99999	0.99999	0.99999	0.99999	0.9999	0	0	0	0	0	0	0	0	0	0	0	0	0	0	0	0	0	0	0	0	0	0	0	0	0	0	0	0	EPHA8	2046	chr1	22890004	22930087	4996	+
357	C1QA	1.04348	1	1	0.95833	0.95833	1	0.373901	0.99999	0.99999	0.373901	0.373901	0.99999	0.441099	0	0.0614049	0	0	0	0	0	0.17689	0	0	0	0	0	0	0	0	0	0	0	1	0	0	0	0	0	0	0	0	C1QA	712	chr1	22963118	22966175	1098	+
358	C1QC	1.05277	1	1.06735	0.949879	1.01385	1.06735	0.373901	0.99999	0.373901	0.373901	0.872933	0.373901	0.591267	0	0.0741849	0	0.0940321	0	0	0	0	0.212007	0	0	0	0	0	0	0.265494	0	0	0	0	1	0	0	0	0	0	0	1	C1QC	714	chr1	22970118	22974603	1168	+
359	C1QB	1	1	1	1	1	1	0.99999	0.99999	0.99999	0.99999	0.99999	0.99999	0.9999	0	0	0	0	0	0	0	0	0	0	0	0	0	0	0	0	0	0	0	0	0	0	0	0	0	0	0	0	C1QB	713	chr1	22979682	22988029	1044	+
360	EPHB2	0.815398	0.702618	1.17562	0.861687	1.44177	1.6732	0.0161279	0.00180969	0.0863448	0.119767	0.0146548	0.00502187	0.000427079	5.76227	5.46784	5.25308	5.99568	5.72109	5.79938	5.76526	5.42198	5.35929	5.61028	5.34849	5.30388	5.09431	5.83518	5.97782	6.15608	423	395	372	321	253	392	318	252	240	345	406	348	EPHB2	2048	chr1	23037331	23247993	11011	+
361	LACTBL1	0.954344	1.04225	0.954344	1.09212	1	0.915654	0.373901	0.691658	0.373901	0.373901	0.99999	0.373901	0.568284	0.0674187	0	0.127126	0	0	0	0.193482	0	0	0	0	0	0.352021	0	0	0	0	0	1	0	0	0	0	0	2	0	0	0	LACTBL1	646262	chr1	23279536	23291923	1733	-
362	C1orf234	1.10542	1.12597	1.24905	1.01859	1.12994	1.10931	0.540732	0.373132	0.332974	0.919568	0.620755	0.649238	0.728509	0.0674187	0.212007	0.238583	0.388251	0	0	0.193482	0	0.560612	0	0.169898	0	0.500313	0.217332	0.818716	0	0	0	1	0	3	0	1	0	3	1	5	0	C1orf234	729059	chr1	23337327	23342343	510	-
363	KDM1A	0.726688	0.851655	1.04273	1.17197	1.4349	1.22436	0.00376878	0.022001	0.681072	0.0886373	0.0382473	0.134259	0.0091606	7.07702	6.61643	6.84536	7.13738	7.12526	7.04572	7.05881	6.55469	6.50893	6.77178	6.75298	6.96123	6.81386	7.1327	7.35084	6.89231	1133	947	922	713	569	887	855	809	807	857	1062	583	KDM1A	23028	chr1	23345941	23410184	3107	+
364	LUZP1	1.53998	1.34811	1.37775	0.875408	0.894659	1.02199	0.000184639	0.0193517	0.00882209	0.0881418	0.0858076	0.799424	0.000670758	6.26674	6.88965	6.69768	6.72906	6.15921	6.34284	6.292	6.87315	6.87661	6.91875	6.86704	6.59919	6.6106	6.66729	6.64155	6.86756	576	579	539	891	736	983	926	628	700	619	647	573	LUZP1	7798	chr1	23410516	23495351	8487	-
365	HTR1D	1.09147	1.30776	0.691317	1.19817	0.633383	0.528626	0.66687	0.135035	0.274456	0.339002	0.210533	0.0661604	0.123416	2.25633	2.3826	2.64343	1.72375	2.33262	2.47746	1.89797	2.54261	1.88404	2.61512	2.45923	2.55808	2.87892	0.858305	2.39985	1.49489	33	33	19	37	17	42	36	32	46	5	28	9	HTR1D	3352	chr1	23518388	23521222	2835	-
366	LINC01355	0.628524	0.712649	1.31849	1.13384	2.09775	1.85012	0.0918582	0.205297	0.193312	0.429906	0.00465553	0.0155685	0.0103288	2.38152	1.71156	1.89278	2.7804	2.6463	1.80416	2.55574	1.68596	1.8208	1.62064	1.64369	2.22247	1.74371	2.59455	2.70035	3.01286	43	18	34	17	16	17	17	24	17	31	36	35	LINC01355	100996511	chr1	23607802	23612011	3511	-
367	HNRNPR	1.1547	1.26255	0.535772	1.09341	0.463993	0.424355	0.112362	0.0554898	0.00201039	0.269573	0.000110022	0.000603542	5.45691e-06	7.93493	8.14244	8.27128	7.03462	7.75374	8.07844	7.95419	8.07599	8.2388	8.10732	8.12323	8.26082	8.41499	7.04306	7.00802	7.0524	1756	1945	1721	2061	1902	2251	2223	2001	2463	805	836	652	HNRNPR	10236	chr1	23631181	23670857	7831	-
368	ZNF436	1.30633	1.71116	1.64781	1.3099	1.2614	0.962977	0.281267	0.0134978	0.0410864	0.104793	0.224563	0.706075	0.0402177	2.75278	3.13829	3.52775	3.47332	2.22348	2.85413	3.0565	3.14187	3.45586	2.72574	3.52334	3.60331	3.45266	3.44857	3.69107	3.2458	30	45	51	60	63	46	84	73	72	61	78	42	ZNF436	80818	chr1	23685941	23696357	4493	-
369	ZNF436-AS1	0.481952	0.46315	0.73741	0.960989	1.53005	1.59216	0.0085201	0.0130682	0.187791	0.883346	0.188065	0.190287	0.0393428	4.0593	3.00626	2.94885	3.61983	4.06882	3.83715	4.24337	2.60581	3.34785	2.97006	2.16974	3.18552	3.25803	4.05379	3.58487	3.04853	129	96	125	39	58	56	28	53	62	96	72	36	ZNF436-AS1	148898	chr1	23695464	23698330	3559	+
370	TCEA3	1.3279	0.798889	1.5691	0.601617	1.18164	1.9641	0.428837	0.244547	0.143445	0.197265	0.61276	0.0494643	0.118157	0.323934	0.733083	0	0.97387	0.68858	0	0.193482	0.605757	0	1.30146	0	0	0	1.39277	0.544289	0.854546	5	0	1	4	0	12	0	0	0	10	3	4	TCEA3	6920	chr1	23707402	23751272	1750	-
371	ASAP3	0.779323	0.686622	2.60243	0.881049	3.33935	3.7902	0.114379	0.0726954	0.0136863	0.596109	0.00977401	0.00866564	0.000498214	1.84926	1.48955	1.30685	3.22912	1.78525	1.80416	1.95249	1.20442	1.8208	1.3712	0.700347	1.65032	1.41039	2.99838	3.00491	3.59844	20	18	20	10	16	13	5	14	12	43	46	55	ASAP3	55616	chr1	23755056	23810750	4129	-
372	E2F2	0.693828	0.723057	0.250659	1.04213	0.36127	0.346666	0.0261986	0.0501603	0.00141815	0.699493	0.00227436	0.0038338	0.000148077	4.10654	3.57919	3.63872	2.11034	4.1605	3.86483	4.26507	3.57982	3.43489	3.70978	3.79419	3.38859	3.70278	1.91222	1.65018	2.59722	138	98	127	84	62	99	103	62	87	17	14	25	E2F2	1870	chr1	23832920	23857712	5193	-
373	LOC101928163	1	1	1	1	1	1	0.99999	0.99999	0.99999	0.99999	0.99999	0.99999	0.9999	0	0	0	0	0	0	0	0	0	0	0	0	0	0	0	0	0	0	0	0	0	0	0	0	0	0	0	0	LOC101928163	101928163	chr1	23848422	23854911	1212	+
374	ID3	4.32207	3.09384	4.01465	0.715823	0.928873	1.29763	0.000547165	3.16251e-05	0.00482818	0.0233227	0.649372	0.164616	5.33066e-06	4.19161	6.30334	5.82101	6.19689	4.1605	4.24791	4.16474	6.24555	6.50139	6.13864	5.89761	5.82311	5.7379	6.43493	6.30773	5.76396	138	130	118	574	566	569	469	364	379	526	512	264	ID3	3399	chr1	23884421	23886285	1239	-
375	MDS2	1.0026	0.960818	1.02553	0.95833	1.02287	1.06735	0.966024	0.373901	0.752734	0.373901	0.780732	0.373901	0.770876	0.0576648	0.0614049	0	0.0940321	0.166509	0	0	0.17689	0	0	0	0	0	0	0	0.265494	1	0	0	1	0	0	0	0	0	0	0	1	MDS2	259283	chr1	23953824	23967056	1027	+
376	RPL11	1.00484	0.918269	1.094	0.913844	1.08873	1.19137	0.876224	0.0156167	0.416889	0.0212588	0.442124	0.161562	0.238904	9.10842	9.11539	8.98541	9.23803	9.15358	9.11051	9.05963	9.16992	9.11522	9.05888	9.00819	8.97853	8.96921	9.37999	8.94025	9.35318	4647	3985	3711	4408	3497	4361	4112	3295	3620	4092	3209	3232	RPL11	6135	chr1	24018269	24022915	782	+
377	TCEB3	1.05621	1.11569	0.727252	1.05631	0.688548	0.651842	0.448015	0.0999012	0.0574507	0.291827	0.0307778	0.0137835	0.0119533	5.78132	5.86022	5.93925	5.32185	5.86127	5.8418	5.62965	5.85483	5.96393	5.75426	5.88851	5.98151	5.94622	5.5449	5.42663	4.9211	467	407	338	436	388	434	466	407	439	281	275	145	TCEB3	6924	chr1	24069856	24088549	4943	+
378	TCEB3-AS1	0.888867	0.960663	0.824701	1.08077	0.927812	0.858471	0.323455	0.73502	0.216851	0.516819	0.600877	0.326172	0.438713	3.56754	3.39758	3.50964	3.28948	3.3813	3.54367	3.75342	3.3774	3.57562	3.2173	3.30356	3.70822	3.48862	3.33693	2.94893	3.52437	77	77	87	72	69	68	71	79	74	56	44	52	TCEB3-AS1	100506963	chr1	24086872	24104787	1084	-
379	PITHD1	1.28061	1.13327	0.978798	0.884941	0.764319	0.863695	0.265918	0.12737	0.873155	0.541499	0.283858	0.304386	0.356796	4.21056	4.56739	4.39105	4.17964	4.14063	4.31969	4.16474	4.4249	4.19018	4.97243	4.23818	4.45497	4.46862	4.16257	3.85235	4.46028	136	137	118	157	109	249	143	137	153	104	88	104	PITHD1	57095	chr1	24104876	24114722	1622	+
380	LYPLA2	1.08299	1.09721	1.44719	1.01314	1.33629	1.31897	0.0631165	0.0218959	0.104653	0.74918	0.167308	0.179485	0.0418954	5.99306	6.10808	6.12691	6.52632	5.98903	6.00621	5.98386	6.02921	6.17777	6.11342	6.15711	6.05629	6.1648	6.28658	6.30495	6.89966	511	457	434	493	451	559	563	429	512	474	511	586	LYPLA2	11313	chr1	24117646	24122029	1624	+
381	GALE	1.03262	0.807493	0.877525	0.781983	0.849803	1.08673	0.82009	0.178391	0.430633	0.0639365	0.25236	0.509278	0.24896	5.23105	5.27737	4.92257	5.04256	5.1094	5.51483	5.0193	5.25462	5.09104	5.46235	4.9305	4.77781	5.04685	5.18111	5.17538	4.72563	274	323	219	285	209	353	236	173	232	217	230	126	GALE	2582	chr1	24122089	24127294	1724	-
382	HMGCL	0.829072	0.730895	2.00369	0.881582	2.41679	2.74142	0.0400579	0.00886068	0.0233289	0.0413294	0.0132946	0.0100826	6.51444e-05	3.58449	3.31406	3.13223	4.58715	3.71277	3.45537	3.57381	3.26443	3.27894	3.39521	3.06588	3.11093	3.21574	4.51007	4.24994	4.9211	99	72	76	66	55	78	59	50	60	134	118	145	HMGCL	3155	chr1	24128367	24151949	1608	-
383	FUCA1	0.747899	0.530351	1.08596	0.70912	1.45202	2.04763	0.0116614	0.00100713	0.130402	0.0371775	0.00610221	0.000831679	0.000134224	4.98903	4.56995	4.07405	5.10801	5.00883	4.91719	5.03833	4.63641	4.69225	4.3597	4.29439	3.8372	4.05429	5.13513	5.0074	5.17617	255	211	222	183	157	160	149	87	113	210	204	174	FUCA1	2517	chr1	24171572	24194859	2117	-
384	CNR2	1	1	1	1	1	1	0.99999	0.99999	0.99999	0.99999	0.99999	0.99999	0.9999	0	0	0	0	0	0	0	0	0	0	0	0	0	0	0	0	0	0	0	0	0	0	0	0	0	0	0	0	CNR2	1269	chr1	24200460	24239817	1775	-
385	PNRC2	1.09101	0.972346	0.762681	0.891239	0.699063	0.784372	0.0520064	0.721558	0.28262	0.139954	0.156582	0.351878	0.239627	5.06804	5.19369	5.02758	4.67719	5.00883	5.03154	5.15914	5.19935	5.20067	5.18098	4.94228	4.91564	5.20653	5.16812	4.73687	3.821	255	229	242	274	226	289	238	191	260	215	168	65	PNRC2	55629	chr1	24286301	24289949	2414	+
386	SRSF10	1.05214	0.852797	0.747823	0.810535	0.710764	0.876906	0.378246	0.0639254	0.00883131	0.00770698	0.000719214	0.0602702	0.000570779	6.3341	6.40742	6.10437	5.91486	6.29578	6.23559	6.46135	6.36908	6.38324	6.46795	6.12647	6.18608	5.99392	5.95345	5.82291	5.96399	634	537	607	626	521	717	551	470	454	375	364	304	SRSF10	10772	chr1	24290837	24306953	4679	-
387	MYOM3	0.891477	0.940215	1.27134	1.05467	1.42611	1.35218	0.522775	0.755226	0.166429	0.766327	0.0443424	0.105354	0.184174	0.393636	0.227904	0.304699	0.739989	0.451032	0	0.654511	0.476467	0	0.166157	0	0.205128	0.634773	0.573127	0.938551	0.683599	3	0	4	3	0	1	0	1	4	3	6	3	MYOM3	127294	chr1	24382531	24438665	5800	-
388	IL22RA1	0.982647	0.614493	0.978507	0.625344	0.995787	1.59238	0.964694	0.239284	0.943043	0.235217	0.988396	0.0358682	0.423623	1.06552	1.04027	0.362992	1.03418	0.57469	1.68498	0.654511	0	1.36904	1.3712	0	0.384687	0.634773	0.858305	0.938551	1.27162	4	16	4	0	10	13	0	2	4	5	6	7	IL22RA1	58985	chr1	24446261	24469775	2962	-
389	IFNLR1	0.493301	0.582749	0.590624	1.18133	1.19729	1.01351	0.0299737	0.0516634	0.140313	0.203623	0.604741	0.965692	0.0917795	2.89281	1.87335	2.11376	2.13313	3.01715	2.40388	3.15277	1.7433	2.11245	1.73085	2.28521	2.07333	1.96408	2.74208	2.01982	1.27162	58	31	55	18	21	19	31	21	21	35	20	7	IFNLR1	163702	chr1	24480647	24513765	4476	-
390	LOC284632	0.882546	0.956079	0.882546	1.08332	1	0.923089	0.172033	0.688987	0.172033	0.373901	0.99999	0.373901	0.331278	0.180257	0	0.115459	0	0.166509	0.352667	0	0	0	0	0.32188	0	0	0	0	0	1	2	0	0	0	0	2	0	0	0	0	0	LOC284632	284632	chr1	24526730	24538180	1846	+
391	GRHL3	1.86566	1.43912	1.85771	0.771377	0.995742	1.29086	0.0408592	0.0279652	0.00348394	0.209921	0.979446	0.0308722	0.00841249	0.303506	1.20319	0.828697	1.19703	0	0.501188	0.364058	1.35914	0.707695	1.43772	0.807251	0.688094	0.976154	1.09631	1.33781	1.14554	0	3	2	12	4	14	6	4	7	7	10	6	GRHL3	57822	chr1	24645812	24690970	3425	+
392	STPG1	0.592335	0.496948	0.597504	0.838964	1.00873	1.20235	0.17982	0.103099	0.166293	0.424511	0.963259	0.235312	0.0898593	1.78061	1.0251	0.771781	1.03764	1.73311	1.07565	2.28542	1.03108	0.560612	1.3712	0.584882	1.0493	0.634773	0.98221	1.24787	0.854546	19	8	27	8	3	13	4	7	4	6	9	4	STPG1	90529	chr1	24683489	24741587	3047	-
393	NIPAL3	0.807181	1.07784	1.52146	1.33531	1.8849	1.41158	0.162287	0.490638	0.0172348	0.0523485	0.0053819	0.0218419	0.00276049	4.5124	4.20336	4.62054	5.11785	4.65668	4.25838	4.59137	4.45095	4.00345	4.11743	4.69325	4.44488	4.70861	5.28703	4.94437	5.10173	198	131	161	160	95	134	199	136	182	234	195	165	NIPAL3	57185	chr1	24742245	24799473	5426	+
394	RCAN3AS	1	1	1.1347	1	1.1347	1.1347	0.99999	0.99999	0.373901	0.99999	0.373901	0.373901	0.441099	0	0	0	0.182309	0	0	0	0	0	0	0	0	0	0	0	0.48964	0	0	0	0	0	0	0	0	0	0	0	2	RCAN3AS	100750325	chr1	24822823	24828850	336	-
395	RCAN3	1.19762	1.77752	1.45305	1.48421	1.21328	0.817458	0.358198	0.0443894	0.34264	0.0493949	0.543637	0.491886	0.189694	2.05573	2.3159	2.88559	2.59481	2.26078	1.41225	2.32728	2.40726	2.16432	2.36464	3.04418	2.52016	3.03299	1.91222	2.39985	3.18299	31	12	28	33	22	34	58	31	52	17	28	40	RCAN3	11123	chr1	24828841	24863510	3139	+
396	LOC100506985	1	1.05093	1	1.05093	1	0.951539	0.99999	0.373901	0.99999	0.373901	0.99999	0.373901	0.441099	0	0	0.0716659	0	0	0	0	0	0	0	0	0.205128	0	0	0	0	0	0	0	0	0	0	0	1	0	0	0	0	LOC100506985	100506985	chr1	24865764	24882515	973	-
397	NCMAP	1	1.04166	1.17574	1.04166	1.17574	1.12871	0.99999	0.373901	0.137339	0.373901	0.137339	0.265012	0.126116	0	0	0.058884	0.233565	0	0	0	0	0	0	0.169898	0	0	0.40617	0	0.265494	0	0	0	0	0	0	1	0	0	2	0	1	NCMAP	400746	chr1	24882567	24935818	3990	+
398	SRRM1	0.94827	0.819227	0.598185	0.863918	0.630817	0.730182	0.0564497	0.00498438	0.000356193	0.00949758	0.000377252	0.00560237	1.24791e-05	8.15929	8.08266	7.87162	7.41795	8.11118	8.20161	8.16365	8.06197	8.09837	8.08739	7.81834	7.96251	7.82951	7.29235	7.40256	7.54755	2252	2119	1991	2041	1725	2220	1798	1626	1639	958	1101	921	SRRM1	10250	chr1	24969594	24999772	4144	+
399	CLIC4	1.30325	1.42292	0.93101	1.09183	0.714375	0.654293	0.00840579	0.00238861	0.751945	0.187724	0.148438	0.0772723	0.0978867	5.30629	5.68841	5.81515	5.20316	5.21296	5.36778	5.33359	5.79847	5.5996	5.65988	5.87013	5.86532	5.70388	5.52975	5.43684	4.3925	295	291	274	419	300	406	460	375	370	278	277	99	CLIC4	25932	chr1	25071760	25170815	4434	+
400	RUNX3	1.05277	1.05093	1	0.998255	0.949879	0.951539	0.373901	0.373901	0.99999	0.981219	0.373901	0.373901	0.595621	0	0.0741849	0.0716659	0	0	0	0	0	0.212007	0	0	0.205128	0	0	0	0	0	0	0	0	1	0	0	1	0	0	0	0	RUNX3	864	chr1	25226002	25291501	4340	-
401	SYF2	1.09064	1.17282	2.1291	1.07535	1.95216	1.81537	0.552213	0.294178	0.000860349	0.580781	0.000945369	0.00146917	0.000568689	5.57029	5.69547	5.80027	6.66053	5.83986	5.44318	5.38404	5.85808	5.76412	5.43004	5.69673	5.64955	6.02486	6.59635	6.75404	6.62631	460	307	284	437	337	345	407	322	464	589	700	484	SYF2	25949	chr1	25548767	25559013	1777	-
402	RSRP1	1.10094	0.946369	1.49001	0.859598	1.35339	1.57445	0.133194	0.483425	0.119635	0.0384117	0.185585	0.0931502	0.0615866	5.24686	5.3856	5.16734	5.82219	5.33167	5.30348	5.09395	5.43074	5.37038	5.35457	5.24294	5.01443	5.23327	6.06626	6.01237	5.25462	321	278	231	323	255	327	295	205	265	406	416	184	RSRP1	57035	chr1	25568740	25573985	1465	-
403	RHD	0.72048	1.08135	1.53841	1.50087	2.13525	1.42267	0.227016	0.745919	0.0514958	0.112868	0.00270202	0.0622582	0.0172946	1.12291	0.649943	1.23574	1.74435	0.794133	1.55505	0.896173	0.476467	0.963318	0.450165	1.16979	1.57833	0.871087	1.78187	1.5782	1.85862	6	14	6	3	6	3	10	13	6	15	13	13	RHD	6007	chr1	25598977	25656936	3151	+
404	TMEM50A	0.721563	0.662101	0.741114	0.917593	1.0271	1.11934	0.00319851	0.00066224	0.257708	0.291253	0.92655	0.709532	0.328279	6.29739	5.82659	5.70252	5.86516	6.35088	6.2851	6.25452	5.66017	5.90035	5.90587	5.57341	5.78764	5.7379	6.27148	6.12402	4.80076	659	556	525	380	371	483	373	355	379	469	450	133	TMEM50A	23585	chr1	25664789	25688852	2302	+
405	RHCE	1.54782	1.42285	2.06273	0.919262	1.33267	1.44972	0.0826307	0.111252	0.0684083	0.688036	0.338405	0.236189	0.0787218	2.38676	3.01699	2.89554	3.43131	2.18518	2.61424	2.32728	2.78031	2.81051	3.37838	2.45923	3.11093	3.03299	3.53204	3.8215	2.73494	29	37	28	45	38	77	36	50	52	65	86	28	RHCE	6006	chr1	25688740	25747363	1618	-
406	TMEM57	0.75364	0.786893	0.917681	1.04412	1.21766	1.16621	0.0115936	0.0197223	0.184603	0.390553	0.00284266	0.00816838	0.00115267	5.35427	4.94622	5.00851	5.23034	5.4932	5.28822	5.27062	5.03113	4.88233	4.92104	5.03868	5.06798	4.91431	5.20674	5.22925	5.25462	360	275	262	243	180	240	255	213	211	221	239	184	TMEM57	55219	chr1	25757349	25826698	3977	+
407	LDLRAP1	0.93527	1.09368	0.983665	1.16938	1.05174	0.899405	0.391159	0.113396	0.893725	0.0441324	0.703615	0.365169	0.407344	6.13874	6.04219	6.26793	6.11498	6.19097	6.00931	6.20767	6.01764	6.18406	5.91173	6.24769	6.24248	6.31257	6.06976	5.84609	6.37909	589	458	508	489	453	485	600	489	568	407	370	407	LDLRAP1	26119	chr1	25870076	25895377	2935	+
408	MAN1C1	0.641583	0.491633	0.968038	0.766282	1.50883	1.96902	0.384314	0.217593	0.935669	0.411365	0.195727	0.0522132	0.249238	1.44881	0.808517	0.424464	1.40194	1.30338	0.352667	2.15202	1.20442	0.963318	0	0.807251	0	0.352021	0.98221	1.33781	1.77592	12	2	24	10	6	0	6	0	2	6	10	12	MAN1C1	57134	chr1	25943959	26112698	7005	+
409	SEPN1	0.708163	0.688705	1.01929	0.972523	1.43934	1.48001	0.0498479	0.0447613	0.892261	0.664846	0.0252464	0.0234208	0.0090477	4.92745	4.4296	4.3894	4.95501	4.93575	4.64117	5.15914	4.50996	4.43154	4.34244	4.2477	4.41419	4.49538	4.69348	5.10668	5.03216	242	173	242	167	130	158	144	133	156	153	219	157	SEPN1	57190	chr1	26126667	26144713	4332	+
410	MTFR1L	1.41024	1.39539	2.28486	0.989471	1.62019	1.63743	0.070493	0.229842	0.00168157	0.953148	0.000561841	0.020735	0.00531661	2.61835	3.11429	3.09901	3.81045	2.18518	2.58124	2.97984	3.16303	2.9937	3.17893	2.88243	3.50965	2.79524	3.84114	3.7248	3.86167	29	36	48	61	44	66	51	68	43	82	80	67	MTFR1L	56181	chr1	26146397	26159433	2616	+
411	LOC646471	0.860153	1.19673	0.858729	1.3913	0.998344	0.71756	0.46719	0.568784	0.44223	0.311885	0.990063	0.302872	0.504974	0.445239	0.227904	0.704343	0.225514	0.451032	0	0.780396	0.476467	0	0.166157	0.459366	1.24799	0.18672	0	0.38464	0.265494	3	0	5	3	0	1	3	9	1	0	2	1	LOC646471	646471	chr1	26146445	26150097	3653	-
412	AUNIP	0.868492	0.762983	0.308271	0.878514	0.35495	0.404034	0.610069	0.0547303	8.05703e-05	0.694219	0.0775671	0.00614114	0.00220073	3.46034	3.25692	3.07006	1.76261	3.36426	3.49134	3.52067	2.96034	2.63781	3.87493	2.72772	3.25643	3.17218	1.91222	1.84681	1.49489	76	74	73	52	33	112	45	56	58	17	17	9	AUNIP	79000	chr1	26158404	26185949	3233	-
413	PAQR7	0.958397	0.865794	2.02321	0.903377	2.11103	2.33682	0.839604	0.448574	0.0235783	0.638086	0.0239081	0.0145385	0.00762676	3.52961	3.46831	3.32171	4.54626	3.36426	3.32191	3.84272	3.62628	2.93518	3.72318	2.99979	3.60331	3.29911	4.41432	4.28428	4.87217	76	65	93	87	42	100	56	73	64	125	121	140	PAQR7	164091	chr1	26187975	26197744	3023	-
414	STMN1	0.934012	0.964932	0.506225	1.0331	0.54199	0.524623	0.0863487	0.508833	0.000764861	0.567981	0.00144428	0.00237893	6.55527e-05	7.39427	7.29579	7.34277	6.41213	7.42549	7.41692	7.33884	7.35689	7.23904	7.289	7.20311	7.40406	7.41162	6.3598	6.17677	6.6584	1397	1227	1121	1249	948	1273	1171	1102	1225	499	467	495	STMN1	3925	chr1	26210677	26233368	3602	-
415	PAFAH2	0.914151	1.02769	1.58347	1.1242	1.73217	1.5408	0.6205	0.862531	0.044344	0.499922	0.0304621	0.047117	0.033651	3.22479	3.0953	3.2642	3.88788	3.51081	3.1069	3.00585	2.72445	3.37011	3.11938	3.20924	3.50965	3.03299	3.99616	3.54766	4.06692	85	55	49	43	59	63	66	68	52	92	70	78	PAFAH2	5051	chr1	26286258	26324648	3581	-
416	EXTL1	1	1.1847	2.44713	1.1847	2.44713	2.0656	0.99999	0.0165315	0.181027	0.0165315	0.181027	0.231525	0.0354206	0	0	0.244528	1.29109	0	0	0	0	0	0	0.169898	0.205128	0.352021	0.722751	0.544289	2.0816	0	0	0	0	0	0	1	1	2	4	3	16	EXTL1	2134	chr1	26348271	26362954	4014	+
417	SLC30A2	1	1	1	1	1	1	0.99999	0.99999	0.99999	0.99999	0.99999	0.99999	0.9999	0	0	0	0	0	0	0	0	0	0	0	0	0	0	0	0	0	0	0	0	0	0	0	0	0	0	0	0	SLC30A2	7780	chr1	26364513	26372629	2499	-
418	TRIM63	1	1	1	1	1	1	0.99999	0.99999	0.99999	0.99999	0.99999	0.99999	0.9999	0	0	0	0	0	0	0	0	0	0	0	0	0	0	0	0	0	0	0	0	0	0	0	0	0	0	0	0	TRIM63	84676	chr1	26377796	26394125	1770	-
419	PDIK1L	0.661121	1.02154	0.692547	1.54516	1.04753	0.677945	0.0569357	0.8756	0.165425	0.0479729	0.87032	0.144134	0.143966	2.39505	1.79803	2.42579	1.86503	2.52888	2.51289	2.10466	1.56397	1.61253	2.14334	2.64365	2.40001	2.19928	2.08802	2.22231	1.00737	39	34	23	15	13	28	42	28	26	20	24	5	PDIK1L	149420	chr1	26437656	26452039	4600	+
420	FAM110D	0.777933	0.817552	1.02712	1.05093	1.32032	1.25633	0.373901	0.463983	0.930967	0.373901	0.265892	0.347096	0.556774	0.362283	0	0.0716659	0.400886	0.892488	0	0	0	0	0	0	0.205128	0	0	0.205101	0.854546	7	0	0	0	0	0	0	1	0	0	1	4	FAM110D	79927	chr1	26485511	26489119	1524	+
421	ZNF593	1.10769	1.23417	0.625766	1.11419	0.564931	0.507034	0.372626	0.133634	0.0313403	0.216382	0.00254625	0.0031385	0.00103993	5.2968	5.44434	5.60034	4.62049	5.07839	5.54936	5.22152	5.35918	5.54195	5.42595	5.71744	5.64955	5.41712	4.39215	4.57985	4.85213	268	331	253	307	288	344	413	322	302	123	150	138	ZNF593	51042	chr1	26496388	26497364	649	+
422	CNKSR1	1.6403	2.04145	2.42195	1.24456	1.47653	1.18639	0.000526226	0.0130112	0.015699	0.179411	0.0920762	0.422011	0.000950226	3.58875	4.30271	4.61835	4.86492	3.52622	3.54367	3.69066	4.38042	4.2986	4.22493	4.31265	4.90096	4.58116	4.69348	5.22925	4.58697	86	77	83	152	118	145	151	189	166	153	239	114	CNKSR1	10256	chr1	26503981	26516375	2636	+
423	CATSPER4	1	1	1	1	1	1	0.99999	0.99999	0.99999	0.99999	0.99999	0.99999	0.9999	0	0	0	0	0	0	0	0	0	0	0	0	0	0	0	0	0	0	0	0	0	0	0	0	0	0	0	0	CATSPER4	378807	chr1	26517119	26529033	1419	+
424	LOC101928303	0.954344	0.954344	1.06722	1	1.11827	1.11827	0.373901	0.373901	0.414219	0.99999	0.123733	0.123733	0.182051	0.0674187	0	0	0.16127	0	0	0.193482	0	0	0	0	0	0	0	0.205101	0.265494	0	0	1	0	0	0	0	0	0	0	1	1	LOC101928303	101928303	chr1	26551811	26556331	1078	+
425	CEP85	0.698628	0.813911	0.360492	1.16501	0.516	0.442913	0.04772	0.0727606	0.000676361	0.294192	0.0183364	0.000658874	0.000127233	4.47766	3.96026	4.18061	3.0057	4.4461	4.64117	4.32828	4.14542	3.55634	4.10724	4.04417	4.1789	4.30682	2.87591	2.97719	3.15053	170	173	133	128	68	133	124	112	136	39	45	39	CEP85	64793	chr1	26560644	26605529	4296	+
426	SH3BGRL3	1.39308	1.56597	1.12725	1.12411	0.809176	0.719838	0.000323492	0.000113351	0.226359	0.00218835	0.0345894	0.00695195	0.000192109	6.69783	7.17611	7.34489	6.87064	6.63992	6.78456	6.66483	7.19422	7.14858	7.18513	7.38238	7.32927	7.32227	6.7015	7.06014	6.82706	807	789	700	1115	890	1184	1327	1046	1151	634	867	557	SH3BGRL3	83442	chr1	26606213	26608013	1115	+
427	UBXN11	1.05466	1.16385	0.899977	1.10353	0.853333	0.773279	0.8676	0.664357	0.636286	0.804529	0.625962	0.478542	0.922182	0.869121	0.945901	1.08802	0.717081	1.15276	0.977621	0.364058	0.476467	1.53584	0.573628	0.32188	0.938648	1.68292	0.858305	0.938551	0.265494	10	7	2	3	12	4	2	6	16	5	6	1	UBXN11	91544	chr1	26608773	26644756	2072	-
428	CD52	1.22301	1.00457	0.955883	0.821387	0.781581	0.951539	0.215309	0.947932	0.373901	0.226593	0.139373	0.373901	0.165741	0.065094	0.355532	0.0716659	0	0	0.187083	0	0.605757	0.396813	0	0	0.205128	0	0	0	0	0	1	0	4	2	0	0	1	0	0	0	0	CD52	1043	chr1	26644411	26647014	505	+
429	AIM1L	2.60415	2.84831	1.51869	1.09376	0.58318	0.533189	6.06492e-05	8.95746e-05	0.0458594	0.141764	0.00493894	0.00296845	1.72365e-05	4.05223	5.43304	5.56233	4.65505	4.14063	4.0809	3.92681	5.50721	5.35372	5.43412	5.45097	5.60042	5.62932	4.27588	4.7936	4.8318	136	115	99	341	252	346	342	311	351	113	175	136	AIM1L	55057	chr1	26648350	26680621	5245	-
430	ZNF683	1	1	1	1	1	1	0.99999	0.99999	0.99999	0.99999	0.99999	0.99999	0.9999	0	0	0	0	0	0	0	0	0	0	0	0	0	0	0	0	0	0	0	0	0	0	0	0	0	0	0	0	ZNF683	257101	chr1	26688125	26699285	1729	-
431	LIN28A	0.787683	0.860614	0.787683	1.09259	1	0.915257	2.98025e-05	0.0220754	2.98025e-05	0.120088	0.99999	0.120088	0.000205211	0.344313	0	0.127751	0	0.315773	0.352667	0.364058	0	0	0	0.169898	0.205128	0	0	0	0	2	2	2	0	0	0	1	1	0	0	0	0	LIN28A	79727	chr1	26737269	26756219	4014	+
432	DHDDS	1.52747	1.42387	1.24381	0.932176	0.814293	0.87354	0.0146741	0.0523461	0.136399	0.463068	0.0432693	0.240379	0.0160021	4.87848	5.48962	5.38829	5.19324	4.72501	4.69614	5.16493	5.42198	5.60899	5.43004	5.53892	5.44212	5.15711	5.32263	5.03455	5.20807	208	180	243	321	302	345	364	278	251	240	208	178	DHDDS	79947	chr1	26758773	26797795	5738	+
433	LOC101928324	1.13954	0.975092	0.935956	0.855691	0.821348	0.959865	0.467897	0.827038	0.607724	0.397502	0.318902	0.749759	0.627313	0.235408	0.423856	0.199018	0.139921	0.315773	0	0.364058	0.476467	0.707695	0	0	0.384687	0.18672	0	0.38464	0	2	0	2	3	4	0	0	2	1	0	2	0	LOC101928324	101928324	chr1	26789248	26794028	783	-
434	HMGN2	1.26655	1.41479	1.09724	1.11705	0.866325	0.77555	0.0143583	0.0043766	0.364239	0.0255125	0.089505	0.0179345	0.00328314	6.32791	6.66881	6.8285	6.46179	6.19338	6.28765	6.48697	6.71375	6.65658	6.63495	6.88698	6.83948	6.75602	6.38247	6.34346	6.64098	590	557	618	797	631	806	939	743	775	507	525	489	HMGN2	3151	chr1	26798902	26803133	1969	+
435	RPS6KA1	0.858937	0.969663	1.26452	1.12891	1.47219	1.30408	0.314511	0.83357	0.366564	0.475108	0.1977	0.334497	0.313501	4.02025	3.80088	3.97581	4.35884	4.02613	3.7946	4.21019	4.01181	3.47652	3.86287	4.21894	3.99759	3.6561	4.10921	3.98353	4.8318	125	93	122	116	64	111	141	98	84	100	97	136	RPS6KA1	6195	chr1	26856249	26901520	3383	+
436	ARID1A	0.966383	0.954481	0.736747	0.987683	0.762376	0.771883	0.686	0.502398	0.0512091	0.851651	0.0714818	0.0567752	0.0417658	6.26943	6.22009	6.20221	5.82867	6.25707	6.4078	6.12997	6.11316	6.16509	6.36915	6.19205	6.13681	6.27445	6.01278	5.92801	5.49334	617	606	481	523	447	669	577	454	553	391	392	218	ARID1A	8289	chr1	27022522	27108601	8826	+
437	PIGV	0.741382	0.884874	0.824264	1.19355	1.11179	0.931504	0.241146	0.593135	0.395907	0.250982	0.353362	0.582307	0.512416	3.97528	3.54357	3.79883	3.69646	4.18981	3.34175	4.2324	3.71494	3.30228	3.58327	3.79419	3.52887	4.03009	3.55218	3.85235	3.66888	141	66	124	93	56	90	103	69	111	66	88	58	PIGV	55650	chr1	27114454	27124894	3036	+
438	ZDHHC18	1.39185	1.27007	0.770659	0.912503	0.553695	0.606787	0.100401	0.0732595	0.169076	0.460839	0.0212595	0.00412471	0.00799971	4.58346	5.06046	4.92836	4.20763	4.25597	4.81445	4.62532	5.03113	4.78629	5.31531	4.96555	4.93739	4.88087	4.02526	4.48461	4.06692	148	196	165	243	168	318	242	194	206	94	140	78	ZDHHC18	84243	chr1	27153201	27182211	3139	+
439	SFN	2.73016	2.27991	0.835617	0.835083	0.306069	0.366513	0.000287525	0.000525345	0.280266	0.0442553	0.000293449	0.000533661	9.71669e-06	7.21286	8.66185	8.40184	6.95378	6.97061	7.36939	7.26941	8.58098	8.78382	8.61237	8.51644	8.31512	8.36628	6.71942	6.80421	7.27387	1017	1187	1068	2928	2778	3198	2922	2078	2381	642	725	761	SFN	2810	chr1	27189633	27190947	1315	+
440	GPN2	1.17686	1.47856	0.974984	1.25636	0.828464	0.659414	0.0916511	0.0486316	0.751544	0.171311	0.102465	0.0478152	0.0189525	3.05633	3.29127	3.62052	3.01978	2.95022	3.08352	3.1293	3.20445	3.45586	3.19824	3.6722	3.85254	3.27872	3.08385	3.13605	2.81996	55	54	54	63	63	67	94	88	63	46	51	30	GPN2	54707	chr1	27205873	27216869	1510	-
441	GPATCH3	1.22147	1.66712	1.06223	1.36485	0.869627	0.637161	0.295775	0.0180918	0.631647	0.0859551	0.355059	0.0118752	0.0229523	2.77249	3.06111	3.50985	2.85958	3.01715	2.79779	2.44603	2.66635	3.2311	3.2173	3.71402	3.45039	3.33906	2.74208	2.89068	2.93877	58	43	31	41	53	68	97	65	66	35	42	33	GPATCH3	63906	chr1	27216979	27226962	2129	-
442	NR0B2	0.955883	0.955883	1.00456	1	1.05092	1.05092	0.373901	0.373901	0.948006	0.99999	0.373901	0.373901	0.59496	0.065094	0	0	0.0716561	0	0.187083	0	0	0	0	0	0	0	0	0.205101	0	0	1	0	0	0	0	0	0	0	0	1	0	NR0B2	8431	chr1	27237975	27240567	1271	-
443	NUDC	1.00503	1.09871	0.527302	1.09321	0.524665	0.47993	0.939638	0.386731	0.00268374	0.368024	0.0011275	0.00441588	0.000164264	6.0972	6.10443	6.23301	5.1739	5.93525	6.18432	6.15924	6.1213	6.01426	6.17321	6.44063	6.07602	6.15644	4.98768	5.09383	5.40666	492	518	491	526	402	583	687	435	509	189	217	205	NUDC	10726	chr1	27248213	27273362	1813	+
444	KDF1	1.10257	1.35847	1.36049	1.2321	1.23393	1.00149	0.556059	0.0690235	0.126279	0.125106	0.21931	0.990758	0.145208	4.07046	4.21133	4.51244	4.51459	3.67181	4.23735	4.2324	4.37135	4.31016	3.9105	4.36609	4.66069	4.49538	4.21403	4.53302	4.7475	96	129	124	151	119	115	157	159	156	108	145	128	KDF1	126695	chr1	27276047	27286901	1803	-
445	TRNP1	0.84532	0.815598	0.465681	0.964839	0.550893	0.570969	0.279053	0.200941	0.0270038	0.466586	0.0235638	0.0274006	0.00745638	3.0238	2.78137	2.72973	1.92121	2.70161	3.30179	3.00585	2.66635	2.8427	2.82848	2.75468	2.66621	2.76623	1.63856	2.44102	1.49489	45	64	49	41	39	50	46	35	42	13	29	9	TRNP1	388610	chr1	27320195	27327377	1949	+
446	FAM46B	0.982084	1.45476	2.5162	1.4813	2.5621	1.72963	0.91477	0.035357	0.0259096	0.00361176	0.0218889	0.0635228	0.00197491	0.560844	0.534762	1.10163	1.89209	0.892488	0.187083	0.516581	0.33444	0.560612	0.687354	1.08733	1.0493	1.16579	2.19434	1.33781	2.01103	7	1	3	2	3	5	9	7	9	22	10	15	FAM46B	115572	chr1	27331511	27339333	2374	-
447	SLC9A1	1.2671	1.21763	1.51711	0.960961	1.19731	1.24595	0.0889239	0.190891	0.0868212	0.64479	0.295115	0.243606	0.0846931	4.89007	5.2316	5.17415	5.4914	5.07316	4.54176	5.00002	5.11497	5.30256	5.27039	5.11351	5.028	5.36002	5.19398	5.38504	5.82179	267	161	216	258	243	308	269	207	290	219	267	275	SLC9A1	6548	chr1	27425300	27481621	4742	-
448	WDTC1	1.25749	1.41595	3.00755	1.12601	2.39171	2.12405	0.385499	0.0651018	0.000757053	0.538524	0.00311623	0.000918326	0.000890051	2.58962	2.92016	3.09139	4.1782	2.61783	2.15752	2.89887	2.50995	2.77758	3.34411	3.18961	2.92027	3.14989	4.13613	4.0648	4.32138	42	25	45	36	37	75	65	43	57	102	103	94	WDTC1	23038	chr1	27561007	27635124	4925	+
449	TMEM222	1.53787	1.4056	1.05875	0.913987	0.68845	0.753239	0.0130364	0.0226132	0.75618	0.371267	0.064639	0.12698	0.0338998	3.74742	4.36836	4.2386	3.82978	3.80405	3.892	3.52067	4.33452	4.21499	4.53704	4.40065	4.14192	4.15843	3.35996	4.14173	3.88159	106	100	73	147	111	182	161	109	122	57	109	68	TMEM222	84065	chr1	27648636	27662891	1855	+
450	ACTG1P20	0.99231	1.01791	1.09951	1.0258	1.10803	1.08016	0.904313	0.904616	0.657687	0.874195	0.64581	0.761008	0.9746	2.78879	2.77766	2.81441	2.92565	2.75488	2.79779	2.81309	2.60581	2.81051	2.90101	2.93053	3.05898	2.36323	2.4302	2.82999	3.36376	47	43	42	39	38	53	53	48	30	27	40	46	ACTG1P20	644961	chr1	27650365	27653016	2652	+
451	SYTL1	0.668783	0.843651	1.42497	1.26147	2.13069	1.68906	0.215194	0.325128	0.123234	0.49912	0.0591105	0.0640152	0.0750459	2.12142	1.54103	1.87613	2.63235	2.18518	1.86026	2.28542	1.28385	0.707695	2.22094	1.45928	2.12477	1.96408	2.19434	2.9201	2.69048	29	19	27	11	4	30	14	22	21	22	43	27	SYTL1	84958	chr1	27668483	27680423	2003	+
452	MAP3K6	0.743033	0.606748	1.0684	0.816583	1.43789	1.76086	0.0452464	0.00774815	0.531362	0.050504	0.0141243	0.00226678	0.000475062	2.96127	2.53277	2.24044	3.05672	3.16222	2.79779	2.89887	2.44231	2.44158	2.69887	2.24774	2.31397	2.15521	2.87591	3.1609	3.11733	65	43	45	34	28	45	30	26	25	39	52	38	MAP3K6	9064	chr1	27681670	27693357	4348	-
453	FCN3	1.04069	1	1.05419	0.960902	1.01298	1.05419	0.373901	0.99999	0.373901	0.373901	0.851758	0.373901	0.589442	0	0.0575383	0	0.0761401	0	0	0	0	0	0.166157	0	0	0	0.217332	0	0	0	0	0	0	0	1	0	0	0	1	0	0	FCN3	8547	chr1	27695601	27701315	1032	-
454	CD164L2	1.12207	1.09212	1.10839	0.973308	0.98781	1.0149	0.373901	0.373901	0.373901	0.854275	0.93725	0.914437	0.795106	0	0.166157	0.127126	0.148463	0	0	0	0	0	0.450165	0	0	0.352021	0.40617	0	0	0	0	0	0	0	3	0	0	2	2	0	0	CD164L2	388611	chr1	27705590	27709823	1563	-
455	GPR3	0.564759	0.446792	0.570805	0.79112	1.01071	1.27756	0.0267673	0.00284368	0.00694623	0.298171	0.953824	0.00757346	0.00183671	1.29008	0.465783	0.127751	0.481147	1.07111	1.48541	1.28404	0.17689	0.212007	0.890998	0.169898	0.205128	0	0.40617	0.544289	0.48964	9	13	10	1	1	7	1	1	0	2	3	2	GPR3	2827	chr1	27719148	27722317	2114	+
456	WASF2	1.22622	1.27941	1.47861	1.04337	1.20583	1.1557	0.0157725	0.00911765	0.00139088	0.134601	0.00130696	0.00542744	0.000157483	7.27716	7.57138	7.63264	7.84141	7.35501	7.35115	7.11217	7.58963	7.58902	7.53482	7.68538	7.60989	7.60115	7.8088	7.82034	7.8936	1330	1172	957	1469	1210	1511	1639	1272	1398	1373	1473	1172	WASF2	10163	chr1	27730730	27816698	5695	-
457	AHDC1	0.934914	1.1403	1.72539	1.21968	1.8455	1.5131	0.328403	0.140479	0.0602615	0.0767757	0.0488103	0.110729	0.0131096	4.39643	4.29934	4.58584	5.18335	4.47813	4.36885	4.33855	4.34382	4.13925	4.40196	4.48358	4.50436	4.75364	5.3913	5.40599	4.6229	174	142	134	148	105	165	171	142	188	252	271	117	AHDC1	27245	chr1	27860756	27930005	6358	-
458	FGR	1	1	1	1	1	1	0.99999	0.99999	0.99999	0.99999	0.99999	0.99999	0.9999	0	0	0	0	0	0	0	0	0	0	0	0	0	0	0	0	0	0	0	0	0	0	0	0	0	0	0	0	FGR	2268	chr1	27938801	27961727	2773	-
459	IFI6	0.852926	0.966665	6.47159	1.13335	7.58751	6.69475	0.678362	0.934339	0.000152875	0.651578	2.40878e-05	6.35157e-05	0.00031845	0.882711	0.653203	0.833799	3.57683	1.56434	0	0.654511	0.935919	0.396813	0.573628	1.08733	1.15206	0	3.64884	3.60312	3.4728	16	0	4	7	2	4	9	8	0	71	73	50	IFI6	2537	chr1	27992572	27998724	1076	-
460	FAM76A	0.90404	1.06467	2.0963	1.17768	2.31882	1.96898	0.66691	0.771759	0.00526661	0.262787	0.000359283	0.000695635	0.0034793	2.37267	2.22713	2.46308	3.44052	2.40105	2.76878	1.78234	2.17696	2.00276	2.46373	2.49165	2.22247	2.64399	3.40494	3.3884	3.52437	35	42	17	27	19	37	37	24	38	59	62	52	FAM76A	199870	chr1	28052490	28089423	3459	+
15990	ANO10	0.850582	0.718	1.15125	0.844127	1.35348	1.60341	0.0908765	0.0537535	0.434611	0.193259	0.139813	0.0757548	0.044397	5.59297	5.35949	5.11502	5.79616	5.54326	5.45689	5.76145	5.41318	5.29094	5.37169	5.11871	4.79379	5.37451	5.42445	5.75107	6.12718	373	310	371	319	241	331	270	175	293	258	346	341	ANO10	55129	chr3	43407818	43663560	2854	-
462	PPP1R8	1.46685	1.27568	0.914946	0.86967	0.623747	0.717223	0.00955054	0.110746	0.468187	0.133221	0.000690097	0.0286181	0.00402686	5.11743	5.67016	5.4687	4.98919	4.81554	5.26243	5.23257	5.73275	5.63679	5.63883	5.6651	5.41137	5.30562	4.9578	4.87095	5.12697	222	270	255	400	308	400	398	272	279	185	185	168	PPP1R8	5511	chr1	28157252	28178183	2810	+
463	SCARNA1	1	1	1.10839	1	1.10839	1.10839	0.99999	0.99999	0.373901	0.99999	0.373901	0.373901	0.441099	0	0	0	0.148463	0	0	0	0	0	0	0	0	0	0.40617	0	0	0	0	0	0	0	0	0	0	0	2	0	0	SCARNA1	677774	chr1	28160912	28161077	166	+
464	THEMIS2	0.788731	0.897713	1.66443	1.13817	2.11026	1.85407	0.0278749	0.461347	0.172529	0.373901	0.0913009	0.135114	0.0223009	0.342394	0	0.18672	1.07742	0.315773	0.501188	0.193482	0	0	0	0	0	0.500313	1.63856	0.688017	0.683599	2	3	1	0	0	0	0	0	3	13	4	3	THEMIS2	9473	chr1	28199054	28213196	2822	+
465	RPA2	1.07666	1.20912	0.455082	1.12303	0.42268	0.376375	0.410231	0.128893	0.00417981	0.285947	0.00234681	0.00279405	0.000410476	4.79845	4.90501	5.0724	3.66264	4.67752	4.74165	4.96066	4.74566	5.00119	4.9555	4.95977	4.95881	5.27506	3.13814	3.91213	3.821	201	186	210	198	196	246	241	197	273	48	92	65	RPA2	6118	chr1	28218036	28241308	2234	-
466	SMPDL3B	0.92782	0.802237	1.27306	0.864647	1.3721	1.58689	0.653496	0.30043	0.170625	0.388679	0.0524634	0.0325106	0.0748377	3.97425	3.86617	3.65636	4.32255	3.71277	4.29954	3.84272	3.95227	4.00345	3.61236	3.55437	3.98372	3.35862	4.4683	4.07791	4.3925	99	135	93	111	95	92	86	97	67	130	104	99	SMPDL3B	27293	chr1	28261466	28285668	2085	+
467	XKR8	0.904426	1.27905	0.771593	1.41421	0.85313	0.603254	0.486332	0.0904634	0.0859263	0.0240806	0.150072	0.00263375	0.0064386	2.89851	2.75359	3.25359	2.52442	3.16222	2.73916	2.75292	2.86023	2.87419	2.49531	3.20924	3.40948	3.12726	2.55519	2.51999	2.49751	65	41	40	48	40	38	66	63	56	30	31	23	XKR8	55113	chr1	28285973	28294607	2692	+
468	EYA3	1.04274	1.1373	0.767281	1.09069	0.735831	0.674649	0.824724	0.326646	0.0608189	0.635317	0.169085	0.0190042	0.122632	4.91344	4.97382	5.09906	4.53126	4.75146	5.1318	4.82845	4.47654	5.05714	5.27494	5.31265	4.97292	4.98525	4.49974	4.65175	4.43355	212	246	191	163	204	309	310	199	222	133	158	102	EYA3	2140	chr1	28296855	28415148	6395	-
469	PTAFR	1.01187	0.962739	0.984241	0.951441	0.97269	1.02233	0.921015	0.80633	0.886071	0.767974	0.830507	0.89228	0.972441	4.75368	4.77071	4.6989	4.73077	4.74489	4.58402	4.91335	4.97838	4.52378	4.77432	4.83266	4.91564	4.26595	4.91179	4.50417	4.7475	211	166	203	234	139	216	220	191	132	179	142	128	PTAFR	5724	chr1	28473677	28520447	4262	-
470	DNAJC8	1.03355	1.03951	0.732219	1.00577	0.708453	0.704392	0.433148	0.322772	0.00259515	0.842601	0.000907852	0.000521164	3.74789e-05	7.13867	7.18627	7.19457	6.68902	7.1391	7.21392	7.05881	7.2159	7.12096	7.2198	7.21651	7.14844	7.21767	6.64168	6.63491	6.78539	1144	1065	922	1132	873	1213	1182	922	1070	608	644	541	DNAJC8	22826	chr1	28526790	28559542	1764	-
471	ATPIF1	1.14856	1.08347	1.11938	0.943329	0.974591	1.03314	0.085513	0.328418	0.329771	0.326431	0.777903	0.746164	0.397752	8.00237	8.2022	8.11803	8.16506	7.83018	8.05834	8.10394	8.22306	8.25758	8.12256	8.09186	8.23618	8.01741	8.18106	7.93646	8.34825	1852	1918	1910	2283	1927	2275	2175	1967	1868	1779	1597	1608	ATPIF1	93974	chr1	28562602	28564616	886	+
472	SESN2	1.62829	1.41081	0.707804	0.866434	0.434692	0.501702	0.0199539	0.0999236	0.170303	0.115727	0.000225746	0.00420393	0.00178086	5.08594	5.7893	5.58246	4.58736	5.43727	4.59232	5.10602	5.77804	5.84977	5.73785	5.76795	5.54012	5.41712	4.32352	4.63411	4.76904	346	167	233	413	358	429	428	298	302	117	156	130	SESN2	83667	chr1	28585963	28609002	3528	+
473	MED18	0.908909	0.768734	1.03365	0.845776	1.13724	1.34461	0.641201	0.298581	0.865854	0.393916	0.41608	0.16062	0.392099	3.26602	3.12823	2.88658	3.31377	3.65789	3.01104	3.0314	2.88592	3.07725	3.37838	3.16971	2.40001	2.98344	3.19047	3.13605	3.57417	95	51	50	49	47	77	64	28	50	50	51	54	MED18	54797	chr1	28655513	28662478	1813	+
474	PHACTR4	1.31579	1.51217	1.34337	1.14924	1.02096	0.888375	0.00807213	0.0150382	0.00640686	0.18124	0.658676	0.239043	0.00265885	5.84485	6.24078	6.44147	6.27071	5.77687	5.76306	5.98386	6.17958	6.21514	6.3237	6.60339	6.47335	6.222	6.22833	6.22176	6.35792	440	385	434	548	463	648	770	575	533	455	482	401	PHACTR4	65979	chr1	28696093	28826881	6492	+
475	SNHG3	1.29041	1.09699	1	0.850111	0.77495	0.911588	0.175824	0.117119	0.99999	0.351043	0.175824	0.117119	0.146667	0	0.367824	0.133547	0	0	0	0	0.33444	0	0.687354	0	0.205128	0.18672	0	0	0	0	0	0	2	0	5	0	1	1	0	0	0	SNHG3	8420	chr1	28832455	28834672	283	+
476	RCC1	1.15457	1.24377	0.4657	1.07726	0.403354	0.374426	0.0505738	0.00445144	0.0197592	0.13626	0.00872567	0.0050163	0.0120929	6.21646	6.42381	6.53118	5.11393	6.25707	6.27739	6.10912	6.52435	6.39143	6.34985	6.57341	6.48571	6.53308	5.54991	5.41635	3.84148	617	553	474	698	524	660	754	580	663	282	273	66	RCC1	1104	chr1	28832455	28865708	2948	+
477	SNORA73B	0.990333	1.2059	0.842957	1.21767	0.851186	0.699029	0.946796	0.450865	0.200871	0.422442	0.17453	0.18096	0.340047	0.246468	0.232454	0.516576	0	0	0.501188	0.193482	0	0.212007	0.450165	0.459366	0.938648	0	0	0	0	0	3	1	0	1	3	3	6	0	0	0	0	SNORA73B	26768	chr1	28835070	28835227	158	+
478	TRNAU1AP	1.35046	1.61764	1.30873	1.19784	0.969098	0.809038	0.0732475	0.0127192	0.0511528	0.253393	0.827089	0.157555	0.0196965	4.25296	4.68642	4.94685	4.64113	4.18981	4.23735	4.32828	4.94821	4.62905	4.4349	4.85775	5.17558	4.77564	4.64743	4.414	4.8318	141	129	133	229	150	169	224	230	191	148	133	136	TRNAU1AP	54952	chr1	28879529	28905057	2015	+
479	SNHG12	1.26673	0.858905	0.469643	0.678049	0.370752	0.546793	0.00584332	0.212931	0.00111094	0.011723	0.000178217	0.0180531	0.000121984	5.8505	6.19161	5.63107	4.76014	5.74432	5.93616	5.86455	6.11859	6.21821	6.2353	5.61079	5.87286	5.36487	4.41432	4.92998	4.88209	430	435	399	525	464	609	383	377	291	125	193	141	SNHG12	85028	chr1	28905050	28908366	739	-
480	SNORD99	1.35776	1.41279	1.05699	1.04053	0.778478	0.748154	0.263484	0.166853	0.751392	0.879521	0.359079	0.245716	0.421582	0.863451	1.30468	1.362	0.943406	0.57469	1.07565	0.896173	1.68596	1.36904	0.687354	1.5234	0.818803	1.61946	1.20204	0.544289	1.00737	4	8	6	17	10	5	15	5	15	8	3	5	SNORD99	692212	chr1	28905255	28905334	80	-
481	SNORA61	0.722661	0.592658	0.389766	0.820106	0.539349	0.657658	0.324566	0.217397	0.0700154	0.443868	0.0190148	0.261673	0.0618283	1.91809	1.44948	1.16336	0.558773	2.40105	1.9663	1.1031	1.20442	1.61253	1.5013	0.906778	1.71889	0.634773	0.858305	0	0.683599	35	21	8	10	13	15	7	15	4	5	0	3	SNORA61	677838	chr1	28906276	28906405	130	-
482	SNORA44	0.960818	1.05401	0.960818	1.09699	1	0.911588	0.373901	0.426083	0.373901	0.117119	0.99999	0.117119	0.181856	0.0576648	0	0.133547	0	0.166509	0	0	0	0	0	0	0.205128	0.18672	0	0	0	1	0	0	0	0	0	0	1	1	0	0	0	SNORA44	677825	chr1	28906893	28907024	132	-
483	SNORA16A	0.851872	0.924923	0.904877	1.08575	1.06222	0.978327	0.251217	0.567705	0.448024	0.399229	0.461573	0.81731	0.565416	0.305476	0.0741849	0.192882	0.16127	0	0.352667	0.516581	0	0.212007	0	0	0.205128	0.352021	0	0.205101	0.265494	0	2	3	0	1	0	0	1	2	0	1	1	SNORA16A	692073	chr1	28907432	28907565	134	-
484	RAB42	0.959107	1.95291	1.3741	2.03617	1.43269	0.703618	0.845707	0.0133824	0.0827703	0.0131932	0.0759852	0.0482143	0.00713361	0.850861	0.790625	1.81648	1.30935	0.794133	1.16744	0.516581	0.724406	0.396813	1.15099	1.70027	1.65032	2.06281	1.09631	1.42247	1.38757	6	9	3	5	2	10	18	14	23	7	11	8	RAB42	115273	chr1	28918712	28921088	1333	+
485	TAF12	1.00768	1.12553	0.794823	1.11695	0.788765	0.706178	0.926552	0.336745	0.342855	0.253754	0.293279	0.165573	0.213532	3.79392	3.80496	3.96452	3.46263	3.76563	3.98324	3.60817	3.7573	3.80534	3.85072	4.08724	3.72499	4.05429	3.31353	3.96953	2.90024	103	107	78	96	82	110	128	80	113	55	96	32	TAF12	6883	chr1	28929609	28969604	1551	-
486	RNU11	1.05476	0.805306	1.04494	0.763493	0.990689	1.29757	0.851794	0.422251	0.842885	0.355435	0.968537	0.216589	0.597928	0.628974	0.705896	0.316583	0.6924	0.315773	1.07565	0.364058	0.33444	1.18039	0.450165	0.169898	0.688094	0	0.40617	0.938551	0.683599	2	8	2	2	8	3	1	4	0	2	6	3	RNU11	26824	chr1	28975112	28975246	135	+
487	GMEB1	1.21314	1.07511	0.861923	0.886221	0.710487	0.801704	0.211867	0.458735	0.504116	0.329015	0.163677	0.28786	0.211041	3.59884	3.87759	3.70333	3.38447	3.3813	3.7946	3.59109	3.79846	4.12623	3.66883	3.80713	3.65672	3.6402	3.02743	3.11076	3.86167	77	93	77	99	104	96	104	76	83	44	50	67	GMEB1	10691	chr1	28995240	29042115	2932	+
488	YTHDF2	0.967337	0.944052	0.951055	0.975929	0.983168	1.00742	0.464007	0.120203	0.495119	0.547666	0.824225	0.916022	0.711343	6.02091	5.973	5.93785	5.94851	6.05688	5.94915	6.0541	6.03783	6.00006	5.8762	5.97704	5.89895	5.93649	6.12121	5.86512	5.84225	536	439	456	496	398	473	496	384	436	422	375	279	YTHDF2	51441	chr1	29063133	29096287	3558	+
489	OPRD1	1	1	1	1	1	1	0.99999	0.99999	0.99999	0.99999	0.99999	0.99999	0.9999	0	0	0	0	0	0	0	0	0	0	0	0	0	0	0	0	0	0	0	0	0	0	0	0	0	0	0	0	OPRD1	4985	chr1	29138654	29190208	1774	+
490	EPB41	0.64939	0.754312	1.41203	1.16157	2.1744	1.87195	0.0288235	0.0606706	0.0110121	0.279001	0.000697115	0.000602132	0.000407156	5.02475	4.40191	4.61799	5.52253	5.23656	4.86331	4.9473	4.45953	4.61047	4.08666	4.44271	4.61644	4.77564	5.58942	5.53992	5.43389	300	203	208	161	148	131	166	154	191	290	298	209	EPB41	2035	chr1	29213603	29446558	6687	+
491	TMEM200B	0.633798	0.605497	1.4122	0.955348	2.22816	2.3323	0.0223302	0.016654	0.0147655	0.748522	0.000731324	0.000583383	0.000224647	4.39906	3.74115	3.67525	4.89701	4.61407	4.23735	4.31793	3.95227	3.75548	3.47657	3.83267	3.77415	3.37793	4.77285	4.95151	4.95908	192	129	132	111	79	83	106	83	68	162	196	149	TMEM200B	399474	chr1	29445937	29450421	2616	-
492	SRSF4	1.0586	0.910796	0.790775	0.860376	0.746999	0.868224	0.589028	0.11004	0.128034	0.182749	0.120086	0.304231	0.12676	6.26438	6.34655	6.12958	5.92572	6.21017	6.37929	6.19642	6.21294	6.5751	6.22121	6.09252	6.13053	6.1648	6.15781	6.02934	5.51262	597	594	504	561	596	603	538	452	512	433	421	221	SRSF4	6429	chr1	29474250	29508637	2530	-
493	MECR	1.4522	1.40554	1.284	0.967868	0.884171	0.913525	0.0418486	0.00264455	0.186279	0.765403	0.491285	0.519252	0.058129	4.32962	4.86786	4.82074	4.69026	4.45418	4.1834	4.33855	4.59807	4.86676	5.096	4.84526	4.76165	4.85355	4.41432	4.5613	5.02323	171	124	134	178	178	272	222	171	202	125	148	156	MECR	51102	chr1	29519169	29557470	2539	-
494	PTPRU	0.949921	0.867977	1.61048	0.913736	1.69539	1.85544	0.804609	0.495679	0.180891	0.54346	0.136792	0.100344	0.109794	4.88887	4.81475	4.6846	5.57636	5.11959	4.32965	5.08787	4.65146	4.65648	5.09084	4.4592	4.87866	4.68555	4.95023	5.53518	6.04127	276	138	230	185	153	271	168	186	179	184	297	321	PTPRU	10076	chr1	29563028	29653325	5783	+
495	LOC101928460	1	1	1	1	1	1	0.99999	0.99999	0.99999	0.99999	0.99999	0.99999	0.9999	0	0	0	0	0	0	0	0	0	0	0	0	0	0	0	0	0	0	0	0	0	0	0	0	0	0	0	0	LOC101928460	101928460	chr1	29656132	29676626	2148	-
496	LOC101929406	1	1	1	1	1	1	0.99999	0.99999	0.99999	0.99999	0.99999	0.99999	0.9999	0	0	0	0	0	0	0	0	0	0	0	0	0	0	0	0	0	0	0	0	0	0	0	0	0	0	0	0	LOC101929406	101929406	chr1	30486799	30510459	1519	-
497	MATN1	0.9418	0.819659	1.43356	0.870312	1.52215	1.74897	0.663813	0.142008	0.152731	0.180099	0.107157	0.0526868	0.0424289	0.286903	0.200396	0	0.806504	0.315773	0.501188	0	0.17689	0.396813	0	0	0	0	0.98221	1.04919	0.265494	2	3	0	1	2	0	0	0	0	6	7	1	MATN1	4146	chr1	31184124	31196432	3830	-
498	MATN1-AS1	0.724299	0.68532	0.830284	0.946185	1.14633	1.21153	0.125593	0.0674825	0.517585	0.628053	0.650187	0.520705	0.404571	1.71085	1.24551	1.1657	1.44253	1.30338	1.91425	1.84132	1.12035	1.07593	1.5013	1.16979	1.24799	1.07409	1.97323	0.688017	1.38757	12	20	18	9	7	15	10	9	8	18	4	8	MATN1-AS1	100129196	chr1	31191619	31199593	2050	+
499	LAPTM5	1.05051	0.926415	0.528007	0.881873	0.50262	0.569946	0.723206	0.423823	0.0176718	0.357212	0.0246049	0.0199823	0.00806172	4.41293	4.48402	4.30266	3.49156	4.23737	4.38806	4.59137	4.39838	4.25142	4.75488	4.1697	4.38284	4.34655	3.46989	2.94893	3.90123	146	144	161	154	114	213	136	130	140	62	44	69	LAPTM5	7805	chr1	31205315	31230683	2240	-
500	SDC3	0.564615	0.626074	0.724727	1.10885	1.28358	1.15757	0.0181591	0.0706684	0.108375	0.681337	0.245009	0.562368	0.0885948	3.88432	3.05966	3.20873	3.41983	4.0897	3.62687	3.89932	3.35917	2.93518	2.82848	3.62913	3.20954	2.61174	3.64884	3.54766	2.97629	131	82	97	71	42	50	91	54	37	71	70	34	SDC3	9672	chr1	31342313	31381480	5121	-
501	PUM1	0.832438	0.87049	1.06189	1.04571	1.27564	1.21987	0.0256201	0.200991	0.706132	0.68186	0.209601	0.319821	0.32507	6.84383	6.57925	6.64373	6.93046	6.83032	6.92762	6.76912	6.68843	6.47339	6.56785	6.3639	6.72329	6.80675	7.0695	7.16522	6.46078	922	872	753	783	555	769	651	685	803	820	933	431	PUM1	9698	chr1	31404353	31538564	5514	-
502	SNORD103A	1	1	1	1	1	1	0.99999	0.99999	0.99999	0.99999	0.99999	0.99999	0.9999	0	0	0	0	0	0	0	0	0	0	0	0	0	0	0	0	0	0	0	0	0	0	0	0	0	0	0	0	SNORD103A	692234	chr1	31408536	31422052	176	-
503	SNORD103B	1	1	1	1	1	1	0.99999	0.99999	0.99999	0.99999	0.99999	0.99999	0.9999	0	0	0	0	0	0	0	0	0	0	0	0	0	0	0	0	0	0	0	0	0	0	0	0	0	0	0	0	SNORD103B	692235	chr1	31408536	31408623	88	-
504	SNORD85	1	1	1	1	1	1	0.99999	0.99999	0.99999	0.99999	0.99999	0.99999	0.9999	0	0	0	0	0	0	0	0	0	0	0	0	0	0	0	0	0	0	0	0	0	0	0	0	0	0	0	0	SNORD85	.	chr1	31441010	31441084	75	-
505	NKAIN1	1	1	1	1	1	1	0.99999	0.99999	0.99999	0.99999	0.99999	0.99999	0.9999	0	0	0	0	0	0	0	0	0	0	0	0	0	0	0	0	0	0	0	0	0	0	0	0	0	0	0	0	NKAIN1	79570	chr1	31652592	31712734	2922	-
506	SNRNP40	1.0257	1.22146	0.443601	1.19085	0.432486	0.363173	0.904461	0.182658	0.00262161	0.454007	0.0498718	0.00650916	0.00332212	3.32573	3.36234	3.61434	2.15307	3.20112	3.39968	3.3686	3.28389	2.8427	3.80105	3.26657	3.77415	3.74799	1.78187	2.01982	2.54822	67	69	65	67	39	106	69	83	90	15	20	24	SNRNP40	9410	chr1	31732415	31769644	1624	-
507	ZCCHC17	0.93809	1.00888	0.731191	1.07546	0.779447	0.724759	0.70867	0.910097	0.0542693	0.655484	0.269681	0.034555	0.137934	5.00146	4.90926	5.01421	4.54978	4.81554	5.1146	5.05711	5.28872	4.70106	4.64656	4.90063	5.03474	5.10013	4.7115	4.20284	4.68087	222	243	225	292	158	197	231	208	241	155	114	122	ZCCHC17	51538	chr1	31769829	31837800	1705	+
508	FABP3	0.743401	0.922454	1.19897	1.24086	1.61282	1.29977	0.0495015	0.690392	0.44678	0.350308	0.115632	0.372524	0.212555	3.04769	2.61991	2.93124	3.3095	3.25758	2.96061	2.89887	2.66635	2.74389	2.43145	2.45923	2.86083	3.33906	2.81055	3.233	3.73605	70	49	45	41	36	36	36	41	66	37	55	61	FABP3	2170	chr1	31838100	31845923	1097	-
509	SERINC2	0.968161	0.980813	1.25166	1.01307	1.29282	1.27614	0.810528	0.780854	0.221351	0.925148	0.239134	0.197505	0.284391	5.02528	4.9786	4.99734	5.34912	5.0888	4.89722	5.08177	4.75266	4.83511	5.28852	4.87013	4.99382	5.11746	4.99505	5.66681	5.3071	270	208	229	199	174	312	226	202	244	190	326	191	SERINC2	347735	chr1	31882412	31907527	2887	+
510	LINC01225	1	1	1	1	1	1	0.99999	0.99999	0.99999	0.99999	0.99999	0.99999	0.9999	0	0	0	0	0	0	0	0	0	0	0	0	0	0	0	0	0	0	0	0	0	0	0	0	0	0	0	0	LINC01225	149086	chr1	31971839	31974167	1168	+
511	LINC01226	0.88492	0.840567	1.02278	0.949879	1.15579	1.21678	0.375554	0.209322	0.919275	0.373901	0.503039	0.373901	0.590987	0.250566	0.0741849	0	0.283063	0	0.187083	0.516581	0	0.212007	0	0	0	0	0.722751	0	0	0	1	3	0	1	0	0	0	0	4	0	0	LINC01226	284551	chr1	31984036	31989846	2741	+
512	TINAGL1	1.05724	0.806357	0.978581	0.762699	0.925598	1.21358	0.303779	0.00998144	0.620774	0.00490726	0.139127	0.00799659	0.0014027	10.12	10.2003	9.80948	10.0887	10.1818	10.0247	10.1488	10.1549	10.1461	10.295	9.83265	9.87564	9.71541	10.0197	10.1141	10.13	9486	7516	7903	8732	7152	10284	7288	6142	6077	6379	7248	5541	TINAGL1	64129	chr1	32042086	32053287	2281	+
513	HCRTR1	1	1	1.06735	1	1.06735	1.06735	0.99999	0.99999	0.373901	0.99999	0.373901	0.373901	0.441099	0	0	0	0.0940321	0	0	0	0	0	0	0	0	0	0	0	0.265494	0	0	0	0	0	0	0	0	0	0	0	1	HCRTR1	3061	chr1	32083301	32092919	2001	+
514	PEF1	1.24469	1.52502	1.11935	1.22522	0.899299	0.733991	0.0518873	0.00748357	0.362551	0.031343	0.276786	0.0235498	0.00716556	6.13094	6.44673	6.73977	6.2936	6.33347	5.99058	6.04472	6.51614	6.33597	6.48181	6.87012	6.68095	6.65875	6.31337	6.46818	6.07192	651	452	453	694	504	724	928	665	724	483	573	328	PEF1	553115	chr1	32095463	32110838	2217	-
515	COL16A1	1.30911	1.80731	3.14689	1.38056	2.40384	1.74121	0.135782	0.0164472	0.0197381	0.0230586	0.0289818	0.0761918	0.00121919	2.24226	2.63085	3.0961	3.89619	2.58878	2.2444	1.78234	2.6364	2.5233	2.72574	2.88243	3.23318	3.14989	3.84114	4.29555	3.41931	41	27	17	40	30	46	51	55	57	82	122	48	COL16A1	1307	chr1	32117848	32169768	5584	-
516	ADGRB2	0.540396	0.570559	1.15917	1.05582	2.14504	2.03164	0.0670077	0.0390389	0.658642	0.889207	0.164695	0.163213	0.0939528	2.26192	1.37401	1.45237	2.47501	2.33262	2.01653	2.40752	0.724406	0.963318	2.06133	1.70027	0.688094	1.74371	2.14216	3.11076	1.85862	33	22	30	5	6	26	18	4	17	21	50	13	ADGRB2	576	chr1	32192706	32229664	5440	-
517	SPOCD1	2.53025	1.67112	1.08426	0.660459	0.428519	0.648821	0.000320021	0.00652575	0.245699	0.0077796	0.000390643	0.0102488	5.32746e-06	5.83013	7.16941	6.57095	5.94684	5.85213	5.92634	5.70303	7.03831	7.28516	7.1742	6.76131	6.42029	6.50921	5.89553	6.05609	5.88234	464	432	356	1000	979	1175	860	554	652	360	429	287	SPOCD1	90853	chr1	32256023	32281652	3923	-
518	PTP4A2	1.21805	1.23937	1.23868	1.0175	1.01694	0.999446	0.00298571	0.000724548	0.00304988	0.47244	0.617671	0.983427	0.000139086	9.69313	9.9777	10.0027	10.0019	9.62498	9.73161	9.72043	9.96099	10.0334	9.93695	9.995	9.98582	10.0271	9.99052	9.94863	10.0643	6446	6133	5871	7633	6614	8022	8157	6630	7544	6251	6462	5294	PTP4A2	8073	chr1	32372022	32403988	3929	-
519	KHDRBS1	1.0524	1.19829	1.02825	1.13863	0.977055	0.8581	0.597442	0.00865035	0.709569	0.19406	0.836592	0.0812689	0.196271	5.13866	5.21234	5.39964	5.17885	5.09398	5.10882	5.21037	5.31259	5.3425	4.94982	5.32169	5.45222	5.42178	5.31676	5.20556	4.99608	271	242	251	297	250	245	312	280	303	239	235	153	KHDRBS1	10657	chr1	32479295	32526460	2486	+
520	TMEM39B	0.994117	0.929336	0.629924	0.934835	0.633651	0.677821	0.97312	0.585034	0.103261	0.610057	0.105426	0.0880878	0.120928	4.59595	4.58744	4.49022	3.9292	4.52488	4.31969	4.8856	4.20786	4.73576	4.75488	4.42603	4.49462	4.54746	4.21403	4.19083	3.15053	180	137	199	134	162	213	164	141	162	108	113	39	TMEM39B	55116	chr1	32538503	32568467	1818	+
521	KPNA6	1.12237	1.06143	0.881864	0.945701	0.785712	0.830825	0.00392629	0.175566	0.037561	0.166168	0.00297505	0.0210287	0.00139058	7.47117	7.63772	7.55718	7.28979	7.46299	7.5141	7.4353	7.61865	7.62417	7.6698	7.56581	7.63006	7.47125	7.30279	7.1805	7.37918	1434	1313	1199	1499	1240	1660	1508	1290	1277	965	943	819	KPNA6	23633	chr1	32573644	32642168	7372	+
522	TXLNA	1.31995	1.30415	0.959626	0.988031	0.727017	0.735824	0.0242013	0.0013129	0.356255	0.87036	0.0167863	0.00093059	0.000677752	6.15429	6.55477	6.5374	6.09483	6.09611	6.22494	6.13881	6.57062	6.37226	6.70245	6.56962	6.56467	6.476	6.06276	6.17677	6.04127	551	533	484	721	517	845	752	613	637	405	467	321	TXLNA	200081	chr1	32645345	32663886	4796	+
523	CCDC28B	0.807301	0.878065	0.892973	1.08766	1.10612	1.01698	0.302451	0.498945	0.653909	0.748882	0.752962	0.956169	0.813638	1.61891	1.31009	1.43131	1.4556	1.43976	1.80416	1.58942	1.62626	1.45485	0.687354	1.16979	1.84696	1.16579	1.47944	0.688017	1.93684	14	18	14	16	11	5	10	17	9	11	4	14	CCDC28B	79140	chr1	32665987	32670991	1092	+
524	IQCC	0.98718	1.01434	0.760553	1.02751	0.77043	0.749801	0.908351	0.870537	0.243749	0.830011	0.309471	0.239861	0.340319	2.53621	2.51759	2.55675	2.14133	2.43408	2.6465	2.52009	2.50995	2.74389	2.25823	2.58476	2.35763	2.70641	1.30055	2.35747	2.49751	36	38	33	36	36	31	40	27	40	9	27	23	IQCC	55721	chr1	32671236	32674288	2053	+
525	DCDC2B	0.98479	0.985652	1.05277	1.00088	1.06903	1.0681	0.953165	0.882853	0.846338	0.997148	0.846402	0.793228	0.991873	0.564445	0.542333	0.543595	0.638641	0.794133	0.501188	0.364058	0.33444	1.07593	0	0.584882	0.544352	0.500313	0	0.544289	1.14554	6	3	2	2	7	0	4	3	3	0	3	6	DCDC2B	149069	chr1	32674695	32681797	1349	+
526	TMEM234	0.878182	1.16469	0.965109	1.32626	1.09898	0.828637	0.537518	0.355445	0.847681	0.063658	0.539114	0.102828	0.355246	2.76926	2.58185	2.98921	2.71802	2.85585	3.05976	2.28542	2.25788	2.8427	2.58609	2.90668	2.9491	3.10426	2.55519	2.63089	2.93877	51	53	27	29	39	41	52	44	55	30	34	33	TMEM234	56063	chr1	32681798	32687926	1082	-
527	EIF3I	1.21226	1.11768	0.917088	0.921986	0.756512	0.820525	0.0407841	0.335706	0.411623	0.336864	0.0101022	0.123771	0.0459708	6.87826	7.15596	7.03878	6.75339	6.71744	6.84836	7.04946	7.10954	7.2023	7.15455	6.9216	7.24023	6.93121	6.78895	6.56214	6.88986	852	825	916	1051	924	1159	962	983	876	674	612	582	EIF3I	8668	chr1	32687971	32697205	1458	+
528	MTMR9LP	0.860562	0.800122	1.75588	0.929766	2.04038	2.19451	0.413674	0.344251	0.0534565	0.663206	0.0213828	0.0229635	0.00961712	1.00122	0.784567	0.679507	1.81341	0.794133	0.758983	1.36666	0.605757	0.841161	0.890998	0.807251	0.938648	0.18672	1.712	1.50243	2.14887	6	5	11	4	5	7	6	6	1	14	12	17	MTMR9LP	339483	chr1	32697261	32707311	2324	-
529	FAM167B	0.768949	0.685298	1.1333	0.891214	1.47383	1.65374	0.14156	0.0293462	0.481259	0.373901	0.0931723	0.0353653	0.0189875	0.545197	0.166157	0	0.725729	0.315773	0.501188	0.780396	0	0	0.450165	0	0	0	0.573127	1.04919	0.48964	2	3	5	0	0	3	0	0	0	3	7	2	FAM167B	84734	chr1	32712818	32714461	956	+
530	LCK	0.711207	0.874026	1.84795	1.22893	2.59834	2.1143	0.0350469	0.611916	0.00436684	0.495731	0.000853395	0.0165091	0.00393251	0.876014	0.384355	0.681761	1.76194	1.07111	0.87244	0.654511	0.476467	0.212007	0.450165	0.169898	0.384687	1.25201	1.56119	1.84681	1.85862	9	6	4	3	1	3	1	2	10	12	17	13	LCK	3932	chr1	32716840	32751768	2235	+
531	HDAC1	0.984046	1.04273	0.954061	1.05963	0.969528	0.914965	0.483106	0.0712665	0.289781	0.0377278	0.479453	0.0741013	0.101001	7.83315	7.80995	7.89352	7.76531	7.82785	7.86882	7.802	7.82527	7.76417	7.83932	7.92383	7.87508	7.88116	7.66365	7.7788	7.84752	1849	1681	1548	1731	1367	1868	1935	1530	1699	1241	1431	1135	HDAC1	3065	chr1	32757708	32799224	2091	+
532	MARCKSL1	0.757771	0.758811	0.973436	1.00137	1.2846	1.28284	0.0153269	0.00769728	0.917596	0.983683	0.421438	0.419077	0.493613	4.9059	4.50574	4.50772	4.86706	4.8769	5.01927	4.8138	4.35305	4.62905	4.52179	4.42603	4.58004	4.51295	5.30494	5.02104	3.9586	232	227	189	149	150	180	164	150	158	237	206	72	MARCKSL1	65108	chr1	32799430	32801840	1630	-
533	FAM229A	1.21083	1.23769	2.63392	1.02218	2.1753	2.12809	0.390153	0.350053	0.0106343	0.868677	0.0114197	0.0127181	0.00294748	3.0648	3.3408	3.37246	4.46202	3.52622	2.61424	2.89887	3.564	3.2311	3.19824	3.08725	3.45039	3.54094	4.09555	4.67782	4.55012	86	37	45	83	53	67	60	65	77	99	161	111	FAM229A	100128071	chr1	32826871	32827844	699	-
534	TSSK3	0.748446	0.843934	0.89468	1.12758	1.19538	1.06013	0.269624	0.505707	0.667562	0.377986	0.304047	0.752041	0.62	0.550603	0.132573	0.305805	0.390046	0.984563	0.501188	0	0.17689	0.212007	0	0.32188	0.544352	0	0.40617	0	0.683599	8	3	0	1	1	0	2	3	0	2	0	3	TSSK3	81629	chr1	32827862	32829924	1315	+
535	BSDC1	0.773908	0.993956	1.08043	1.28433	1.39608	1.087	0.00984261	0.94281	0.814661	0.0402963	0.392327	0.803898	0.760001	5.45681	5.08705	5.44807	5.56842	5.33604	5.50606	5.52111	4.99027	5.16928	5.096	5.39637	5.62743	5.30057	5.81865	6.04278	4.32138	322	321	313	236	221	272	329	317	278	341	425	94	BSDC1	55108	chr1	32830234	32860062	3438	-
536	ZBTB8B	1	1	1.10839	1	1.10839	1.10839	0.99999	0.99999	0.373901	0.99999	0.373901	0.373901	0.441099	0	0	0	0.148463	0	0	0	0	0	0	0	0	0	0.40617	0	0	0	0	0	0	0	0	0	0	0	2	0	0	ZBTB8B	728116	chr1	32930658	32953459	4018	+
537	ZBTB8A	1.25063	1.18471	0.894167	0.947294	0.714974	0.754754	0.376333	0.185004	0.625095	0.818273	0.320439	0.258568	0.462994	4.98652	5.30918	5.23106	4.82514	4.8948	4.93689	5.118	5.75034	5.26147	4.74178	5.46329	5.13851	5.05886	5.16158	4.01113	5.04987	235	214	235	405	236	211	345	224	234	214	99	159	ZBTB8A	653121	chr1	33004746	33071551	13051	+
538	ZBTB8OS	1.11353	1.06091	0.657439	0.952742	0.59041	0.619696	0.380308	0.655137	0.119842	0.633393	0.0437789	0.0710843	0.0604179	4.68548	4.84062	4.77078	4.08041	4.37983	4.85643	4.77651	4.67375	4.89006	4.94411	4.62182	4.97292	4.69328	4.53051	4.11654	3.36376	162	202	184	188	181	244	189	199	180	136	107	46	ZBTB8OS	339487	chr1	33086817	33116191	1562	-
539	RBBP4	0.983353	1.04397	0.802853	1.06164	0.816445	0.769038	0.747425	0.380368	0.0179688	0.102053	0.00874144	0.00186272	0.0015063	6.66389	6.63968	6.72598	6.3471	6.54294	6.69293	6.74809	6.64396	6.5751	6.69737	6.72257	6.76442	6.68998	6.26234	6.33256	6.44079	754	740	742	759	596	842	837	705	740	466	521	425	RBBP4	5928	chr1	33116749	33151812	8163	+
540	SYNC	1.03953	1.21136	0.838233	1.16529	0.806356	0.691977	0.582046	0.0183931	0.162758	0.0326977	0.0986455	0.0124705	0.0173201	5.49456	5.5505	5.77119	5.23999	5.36202	5.59966	5.51206	5.65645	5.43515	5.55141	5.80389	5.80351	5.70388	4.92729	5.39031	5.35774	328	343	311	379	267	376	439	359	370	181	268	198	SYNC	81493	chr1	33145507	33168361	3493	-
541	KIAA1522	0.612606	0.814734	1.67322	1.32995	2.73131	2.0537	0.00975765	0.174764	0.0245945	0.108228	0.00445297	0.012369	0.000372695	6.00596	5.29899	5.71036	6.74859	5.92657	6.19526	5.87517	5.23476	5.15011	5.49004	5.4592	5.97801	5.64534	6.88931	6.89959	6.4034	489	522	402	281	218	360	344	406	355	723	775	414	KIAA1522	57648	chr1	33207512	33240571	5606	+
542	YARS	0.937334	0.960211	0.53714	1.02441	0.573051	0.559398	0.458115	0.472218	0.00100302	0.726255	0.0033193	0.000107193	2.97291e-05	6.79165	6.69828	6.73307	5.89502	6.92341	6.73667	6.70508	6.86993	6.59649	6.61173	6.72427	6.77251	6.70151	5.88763	5.78344	6.00542	984	763	720	889	605	793	838	709	746	358	354	313	YARS	8565	chr1	33240840	33283633	3117	-
543	S100PBP	0.669582	0.69807	1.19869	1.04255	1.79021	1.71715	0.0438677	0.0522757	0.189349	0.748123	0.0066521	0.00712659	0.00367767	5.52941	4.95075	5.01086	5.79088	5.5953	5.23618	5.7149	5.12039	4.6655	5.02746	5.20434	4.8096	4.99153	5.81032	5.94241	5.59935	387	265	359	259	154	259	287	177	223	339	396	235	S100PBP	64766	chr1	33283043	33324480	4517	+
544	FNDC5	1.21179	0.924796	1.14864	0.763162	0.947881	1.24204	0.439523	0.441459	0.65112	0.324611	0.878546	0.512463	0.762078	0.239919	0.517064	0.127126	0.439843	0.166509	0.352667	0.193482	0	0.396813	0.982965	0	0	0.352021	0	1.04919	0	1	2	1	0	2	8	0	0	2	0	7	0	FNDC5	252995	chr1	33327869	33338093	2312	-
545	HPCA	1.39421	1.48915	1.36623	1.0681	0.979937	0.917461	0.0559323	0.0238444	0.0497856	0.584282	0.865097	0.444434	0.0305797	4.20371	4.68315	4.77819	4.65391	4.10003	4.43499	4.04441	4.44232	4.70106	4.87377	4.58473	4.94457	4.7829	4.43615	4.71186	4.79026	132	149	108	159	158	232	184	195	192	127	165	132	HPCA	3208	chr1	33352098	33360247	1406	+
546	TMEM54	1.04817	1.18062	1.10972	1.12636	1.05873	0.939953	0.561637	0.0459344	0.18222	0.0564746	0.332681	0.121478	0.0794091	5.3437	5.41157	5.58324	5.4939	5.28263	5.50606	5.22706	5.28389	5.44042	5.50175	5.55051	5.5729	5.62529	5.4299	5.56807	5.48034	310	321	254	291	268	363	367	305	350	259	304	216	TMEM54	113452	chr1	33360196	33366953	993	-
547	RNF19B	1.07272	0.980384	1.31246	0.913921	1.22349	1.33873	0.732627	0.956371	0.375754	0.779669	0.444797	0.445512	0.663087	1.91092	2.01219	1.88234	2.3032	1.73311	1.55505	2.32728	1.90278	2.26278	1.83324	2.55439	1.33793	1.41039	2.19434	2.76663	1.77592	19	14	28	21	24	21	39	10	12	22	38	12	RNF19B	127544	chr1	33402047	33430414	2684	-
548	AK2	1.02698	0.881152	0.514397	0.858001	0.500882	0.583777	0.781895	0.199617	0.00283886	0.106643	0.00155712	0.00139866	9.78394e-05	7.40726	7.44567	7.22472	6.44822	7.19799	7.52715	7.47542	7.53791	7.51729	7.2663	7.32169	7.11543	7.22968	6.58906	6.30773	6.43406	1192	1325	1233	1417	1151	1253	1272	901	1079	586	512	423	AK2	204	chr1	33473541	33502512	6038	-
549	AZIN2	0.689834	0.607957	2.71307	0.88131	3.93293	4.4626	0.0327219	0.00908858	0.0395505	0.450126	0.0240109	0.0208802	0.000346935	1.21924	0.683558	0.501279	2.65916	1.37318	1.16744	1.1031	0.834036	0.841161	0.315138	0.32188	0.384687	0.757764	3.05592	2.76663	1.93684	13	9	8	6	5	2	2	2	5	45	38	14	AZIN2	113451	chr1	33546714	33586132	3222	+
550	TRIM62	0.847877	1.42024	3.09723	1.67506	3.65293	2.18077	0.572359	0.176527	0.0115453	0.0887373	0.00903461	0.0248877	0.0034401	2.75508	2.517	3.26121	4.38606	2.14584	2.90835	3.0565	1.79844	2.63781	2.90101	2.95399	3.58505	3.17218	4.31175	4.72858	4.03171	28	47	51	19	33	53	54	72	58	116	167	76	TRIM62	55223	chr1	33611003	33647671	3841	-
551	ZNF362	0.825147	0.889562	4.52485	1.07806	5.48368	5.0866	0.288957	0.206314	0.000123241	0.694095	0.000173736	0.00011955	4.24773e-06	4.34019	4.06291	4.17135	6.51806	4.23737	4.35915	4.41818	4.45095	4.00345	3.61236	4.22859	3.95558	4.30682	6.39646	6.65255	6.4935	146	141	142	160	95	92	142	95	136	512	652	441	ZNF362	149076	chr1	33722174	33766320	3106	+
552	A3GALT2	1	1	1	1	1	1	0.99999	0.99999	0.99999	0.99999	0.99999	0.99999	0.9999	0	0	0	0	0	0	0	0	0	0	0	0	0	0	0	0	0	0	0	0	0	0	0	0	0	0	0	0	A3GALT2	127550	chr1	33772367	33786699	1023	-
553	PHC2	0.6762	0.587199	0.822396	0.868381	1.2162	1.40054	0.0151326	0.00745991	0.154088	0.251556	0.174407	0.0617215	0.00670387	5.71625	5.15177	4.94817	5.43415	5.51266	5.81721	5.79912	5.25462	5.23139	4.94982	5.15964	4.90832	4.74623	5.40244	5.66247	5.20016	365	400	381	285	231	245	278	190	187	254	325	177	PHC2	1912	chr1	33789224	33841194	4175	-
554	LOC101929464	0.963801	0.915494	1.18166	0.949879	1.22604	1.29074	0.728841	0.373901	0.162082	0.373901	0.0534279	0.0142968	0.0523451	0.127377	0.0741849	0	0.368195	0	0.352667	0	0	0.212007	0	0	0	0	0.217332	0.38464	0.48964	0	2	0	0	1	0	0	0	0	1	2	2	LOC101929464	101929464	chr1	33815953	33828846	490	+
555	ZSCAN20	0.699285	0.942846	0.983892	1.3483	1.407	1.04353	0.0774267	0.807318	0.897272	0.295601	0.0250825	0.844662	0.223588	2.01542	1.49937	1.93052	1.99199	2.29715	1.86026	1.84132	1.7433	1.2778	1.43772	1.80718	2.40001	1.41039	2.08802	2.01982	1.85862	32	19	18	18	9	14	20	28	12	20	20	13	ZSCAN20	7579	chr1	33938232	33961995	4218	+
556	CSMD2	0.550657	0.657471	0.587744	1.19397	1.06735	0.893946	0.0459402	0.108061	0.0630661	0.117119	0.373901	0.345025	0.00846154	0.860773	0	0.255772	0.0940321	0.57469	1.25374	0.654511	0	0	0	0	0.384687	0.352021	0	0	0.265494	4	10	4	0	0	0	0	2	2	0	0	1	CSMD2	114784	chr1	33979599	34631443	13845	-
557	HMGB4	1	1	1	1	1	1	0.99999	0.99999	0.99999	0.99999	0.99999	0.99999	0.9999	0	0	0	0	0	0	0	0	0	0	0	0	0	0	0	0	0	0	0	0	0	0	0	0	0	0	0	0	HMGB4	127540	chr1	34326076	34330392	2971	+
558	CSMD2-AS1	1	1	1	1	1	1	0.99999	0.99999	0.99999	0.99999	0.99999	0.99999	0.9999	0	0	0	0	0	0	0	0	0	0	0	0	0	0	0	0	0	0	0	0	0	0	0	0	0	0	0	0	CSMD2-AS1	402779	chr1	34334557	34351059	1364	+
559	C1orf94	1	1	1.06735	1	1.06735	1.06735	0.99999	0.99999	0.373901	0.99999	0.373901	0.373901	0.441099	0	0	0	0.0940321	0	0	0	0	0	0	0	0	0	0	0	0.265494	0	0	0	0	0	0	0	0	0	0	0	1	C1orf94	84970	chr1	34632484	34684731	3293	+
560	GJB5	0.817627	0.994411	1.31972	1.21622	1.61409	1.32714	0.061854	0.959762	0.0205264	0.106734	0.00125084	0.02954	0.0034216	3.64635	3.35587	3.63827	4.04659	3.44751	3.76551	3.70661	3.26443	3.37011	3.42831	3.81995	3.40948	3.6561	4.0396	3.94112	4.15137	81	91	84	66	59	80	105	63	84	95	94	83	GJB5	2709	chr1	35220648	35224113	1355	+
561	GJB4	0.655354	0.990597	0.899505	1.51155	1.37255	0.908043	0.412076	0.983624	0.80067	0.212906	0.0230075	0.699185	0.592526	0.754395	0.144741	0.740765	0.601597	0.166509	1.55505	0	0	0.396813	0	0.584882	1.24799	0.18672	0.573127	0.544289	0.683599	1	14	0	0	2	0	4	9	1	3	3	3	GJB4	127534	chr1	35225342	35229325	2840	+
562	GJB3	1.63797	1.33484	0.73428	0.814937	0.448287	0.550088	4.96659e-05	0.0121305	0.00550039	0.0212517	9.27068e-05	0.00255411	7.1073e-06	6.76208	7.47399	7.17875	6.31649	6.7669	6.78999	6.7287	7.47372	7.52226	7.42433	7.32281	7.04206	7.15751	6.13796	6.33256	6.46078	882	792	732	1355	1155	1399	1273	856	1026	427	521	431	GJB3	2707	chr1	35246790	35251965	2350	+
563	GJA4	0.954344	0.994102	0.954344	1.04166	1	0.960006	0.373901	0.927074	0.373901	0.373901	0.99999	0.373901	0.594208	0.0674187	0	0.058884	0	0	0	0.193482	0	0	0	0.169898	0	0	0	0	0	0	0	1	0	0	0	1	0	0	0	0	0	GJA4	2701	chr1	35258599	35261348	1622	+
564	SMIM12	1.16722	1.06015	0.596286	0.90827	0.51086	0.562453	0.0260456	0.335121	0.000985865	0.134765	0.000319994	0.00114127	1.27365e-05	4.96247	5.18555	5.04674	4.21655	5.05203	4.90391	4.92703	5.24968	5.09772	5.20505	5.02213	5.15716	4.95344	4.35824	4.07791	4.19976	263	209	205	284	210	294	252	227	217	120	104	86	SMIM12	113444	chr1	35315963	35325417	6434	-
565	DLGAP3	1	1	1	1	1	1	0.99999	0.99999	0.99999	0.99999	0.99999	0.99999	0.9999	0	0	0	0	0	0	0	0	0	0	0	0	0	0	0	0	0	0	0	0	0	0	0	0	0	0	0	0	DLGAP3	58512	chr1	35331037	35395186	3856	-
566	LOC653160	0.513753	0.552553	1.51107	1.07552	2.94123	2.7347	0.105627	0.126184	0.11007	0.232091	0.000483708	0.000496692	0.00238292	1.39941	0.438558	0.543595	1.99498	1.67902	0.501188	1.72086	0.33444	0.396813	0.573628	0.584882	0.544352	0.500313	1.97323	1.84681	2.14887	18	3	16	2	2	4	4	3	3	18	17	17	LOC653160	653160	chr1	35441300	35444307	1887	-
567	ZMYM6NB	0.957929	0.53618	0.909321	0.559728	0.949258	1.69593	0.52676	0.00150547	0.680572	0.0014163	0.822414	0.139359	0.0390197	3.99261	3.9306	3.0934	3.85548	4.04763	3.85106	4.06929	3.94006	3.82158	4.02309	3.16971	3.20954	2.87892	4.22661	4.03821	3.04853	127	97	110	110	83	125	64	54	46	109	101	36	ZMYM6NB	.	chr1	35447127	35450948	925	-
568	ZMYM6	1.19029	1.52885	1.78373	1.28444	1.49857	1.16671	0.28406	0.0182042	0.0181593	0.090157	0.0498637	0.275094	0.00878358	3.53118	3.78249	4.14363	4.36608	3.44751	3.32191	3.7838	3.4989	4.00345	3.80105	4.30355	3.99759	4.11307	4.38093	4.58903	4.08421	81	65	89	79	95	106	150	98	118	122	151	79	ZMYM6	9204	chr1	35451767	35497569	5144	-
569	ZMYM1	0.611668	0.813565	0.304972	1.33008	0.498591	0.374859	0.000261421	0.0481091	4.76266e-06	0.0464131	0.000711516	0.00157809	1.77234e-06	4.68641	3.97723	4.38874	2.97316	4.71832	4.64915	4.69092	3.83848	4.01762	4.06578	4.13932	4.48481	4.51295	3.05592	3.03211	2.81996	207	174	173	102	96	129	133	140	158	45	47	30	ZMYM1	79830	chr1	35525387	35581459	4939	+
570	SFPQ	1.40023	1.29521	0.641506	0.924999	0.458144	0.495291	0.00181706	0.00822081	0.00363543	0.0419792	1.92364e-05	9.83074e-05	1.46456e-06	8.5344	9.02006	8.90759	7.89393	8.38056	8.63197	8.57869	9.02969	9.04346	8.98643	8.8519	8.89673	8.97159	8.00782	7.79972	7.86638	2716	2858	2657	3999	3327	4147	3689	3113	3626	1577	1452	1150	SFPQ	6421	chr1	35649201	35658743	3073	-
571	ZMYM4	0.857723	0.942634	1.29751	1.09899	1.51274	1.37648	0.029873	0.291245	0.07006	0.217427	0.0249883	0.0494004	0.00485458	5.72908	5.50766	5.64385	6.10483	5.67692	5.7704	5.73836	5.50306	5.61832	5.3928	5.73785	5.51141	5.67296	6.34545	6.01237	5.92134	410	387	365	340	304	336	419	292	362	494	416	295	ZMYM4	9202	chr1	35734568	35887545	6994	+
572	KIAA0319L	0.874618	0.859813	1.60878	0.983073	1.83941	1.87108	0.0878238	0.103163	0.0150903	0.812585	0.00729281	0.00756535	0.000305494	5.6409	5.44763	5.423	6.32687	5.72443	5.50606	5.68301	5.46948	5.3425	5.52488	5.25243	5.47718	5.52496	6.35408	6.07255	6.51915	424	321	351	332	250	369	297	285	326	497	434	449	KIAA0319L	79932	chr1	35899091	36023037	4812	-
573	NCDN	1.59672	1.44994	1.18512	0.908077	0.742225	0.817359	0.00270793	0.00160976	0.0971909	0.207997	0.0237691	0.0476924	0.000671453	3.78469	4.4598	4.32068	4.02972	3.81663	3.69014	3.84272	4.30626	4.49368	4.56707	4.33962	4.39337	4.2239	3.84114	4.17871	4.04943	107	86	93	144	136	186	154	131	128	82	112	77	NCDN	23154	chr1	36023393	36032380	3433	+
574	TFAP2E	0.613049	0.706716	1.11249	1.15279	1.81468	1.57416	0.207859	0.345289	0.708535	0.373901	0.0103013	0.04796	0.0721683	0.705925	0	0.205128	0.859712	1.30338	0.187083	0.364058	0	0	0	0	0.544352	0	0.98221	0.544289	1.00737	12	1	2	0	0	0	0	3	0	6	3	5	TFAP2E	339488	chr1	36038971	36060927	2187	+
575	PSMB2	1.04418	1.10588	0.664503	1.05909	0.636386	0.600883	0.0409268	0.0316567	0.00697688	0.133142	0.004486	0.00358433	0.000509404	7.86676	7.92914	8.01195	7.27711	7.89613	7.85336	7.85035	7.95151	7.9344	7.90103	8.08722	7.99398	7.95129	7.44013	7.38024	6.96644	1939	1663	1601	1890	1539	1950	2168	1662	1784	1062	1084	614	PSMB2	5690	chr1	36065143	36107445	4980	-
576	C1orf216	0.909	1.04561	0.364634	1.15029	0.401137	0.348728	0.796025	0.896715	0.124933	0.0664727	0.000221333	0.000127947	0.00635622	2.05396	1.91632	2.11831	0.598484	1.23004	2.76878	1.72086	1.90278	1.8208	2.0185	2.20926	2.12477	2.01429	0.40617	0.688017	0.683599	11	42	16	21	16	25	29	22	22	2	4	3	C1orf216	127703	chr1	36179477	36184790	2934	-
577	CLSPN	1.43208	1.14261	0.0695734	0.797866	0.0485819	0.0608899	0.0110247	0.282072	0.000395434	0.0342049	1.0225e-05	0.000173185	2.66503e-07	5.56252	6.08064	5.75486	1.7172	5.38755	5.78134	5.4892	6.01473	6.17145	6.05105	5.5428	5.86153	5.83887	1.91222	1.04919	2.01103	334	390	306	488	449	535	365	374	407	17	7	15	CLSPN	63967	chr1	36197713	36235551	8484	-
578	AGO4	0.771938	1.01716	2.02908	1.31767	2.62855	1.99484	0.0950621	0.795416	0.000560756	0.0814255	0.000718482	0.000623765	0.000112472	3.29106	2.91761	3.3156	4.31188	3.239	3.2184	3.40815	2.50995	3.04993	3.11938	3.18961	3.40948	3.33906	4.18853	4.31782	4.42	69	60	67	36	46	63	65	63	66	106	124	101	AGO4	192670	chr1	36273828	36323490	7060	+
579	AGO1	1.31732	1.0288	1.28359	0.780978	0.974397	1.24766	0.00975297	0.797657	0.0284928	0.0501097	0.705936	0.0915873	0.0236053	4.57627	4.97388	4.61723	4.93646	4.48603	4.71147	4.52096	4.96639	5.06398	4.88574	4.33069	4.73706	4.74623	4.90398	4.81724	5.07603	175	182	153	232	205	234	153	168	187	178	178	162	AGO1	26523	chr1	36348810	36389899	7478	+
580	AGO3	1.37466	1.62433	0.937544	1.18162	0.682018	0.577189	0.0464871	0.0235984	0.625056	0.305199	0.0602959	0.028338	0.0116694	3.38836	3.84743	4.0882	3.29531	3.29402	3.38062	3.48413	3.564	4.01762	3.92216	3.78114	4.11673	4.31685	2.93844	3.54766	3.33516	72	68	71	83	96	116	102	107	137	41	70	45	AGO3	192669	chr1	36396683	36522063	3645	+
581	TEKT2	0.960818	0.960818	0.960818	1	1	1	0.373901	0.373901	0.373901	0.99999	0.99999	0.99999	0.441099	0.0576648	0	0	0	0.166509	0	0	0	0	0	0	0	0	0	0	0	1	0	0	0	0	0	0	0	0	0	0	0	TEKT2	27285	chr1	36549676	36553876	1509	+
582	ADPRHL2	1.5312	1.32311	1.1239	0.864105	0.734	0.849434	0.0044241	0.00829327	0.281121	0.0886435	0.0265682	0.118722	0.00334696	5.14587	5.76053	5.5498	5.31438	5.26896	5.10882	5.05088	5.86456	5.60899	5.79606	5.53114	5.46725	5.64534	5.38008	5.07434	5.46061	307	242	224	439	302	447	362	283	355	250	214	213	ADPRHL2	54936	chr1	36554453	36559533	1691	+
583	COL8A2	0.720358	0.720358	0.796079	1	1.10512	1.10512	0.142392	0.142392	0.266425	0.99999	0.116502	0.116502	0.103564	0.473214	0	0	0.144198	0.794133	0	0.516581	0	0	0	0	0	0	0.217332	0.205101	0	6	0	3	0	0	0	0	0	0	1	1	0	COL8A2	1296	chr1	36560837	36590685	4598	-
584	TRAPPC3	1.30563	1.36784	1.04813	1.04765	0.802781	0.766267	0.00184408	0.00249744	0.716677	0.287379	0.102353	0.0653691	0.0120654	7.29076	7.6755	7.74266	7.35858	7.2809	7.21258	7.37421	7.63199	7.72908	7.66373	7.82074	7.74138	7.66147	7.18844	7.1805	7.65414	1263	1064	1149	1513	1334	1653	1801	1394	1458	891	943	992	TRAPPC3	27095	chr1	36602170	36621654	1907	-
585	MAP7D1	1.43874	1.61543	1.03596	1.12281	0.720045	0.641288	0.00380688	0.00593856	0.712872	0.248888	0.0217102	0.0150899	0.00119646	6.57687	7.10167	7.26879	6.62783	6.56734	6.64583	6.5144	7.01667	7.04862	7.2304	7.14314	7.4552	7.1879	6.36266	6.73762	6.75062	767	716	630	985	830	1222	1123	1142	1048	500	692	528	MAP7D1	55700	chr1	36621566	36646451	3518	+
586	THRAP3	0.996061	0.929314	0.721676	0.932989	0.724531	0.776569	0.920496	0.122302	0.0149077	0.152416	0.0163363	0.0385212	0.00385486	7.72057	7.71487	7.6148	7.24999	7.67819	7.79069	7.69015	7.78488	7.64828	7.7082	7.62455	7.67821	7.5382	7.18199	7.06014	7.47568	1666	1592	1432	1683	1261	1705	1571	1334	1338	887	867	876	THRAP3	9967	chr1	36690017	36770957	4431	+
587	SH3D21	1.57545	1.61923	1.8149	1.02779	1.15199	1.12084	0.12121	0.090436	0.054849	0.91603	0.588777	0.64847	0.104615	0.235408	0.891172	0.930717	1.09529	0.315773	0	0.364058	0.834036	0.396813	1.30146	0.584882	1.33793	0.757764	1.47944	0.688017	1.00737	2	0	2	6	2	12	4	10	5	11	4	5	SH3D21	79729	chr1	36771994	36786948	2698	+
588	EVA1B	1.21062	0.985599	2.10176	0.814126	1.7361	2.13247	0.296288	0.94251	0.0845304	0.328455	0.14221	0.0863181	0.0522438	1.83207	2.10782	1.81114	2.90367	2.1054	1.55505	1.78234	1.7433	2.26278	2.25823	2.1291	1.33793	1.8581	2.14216	3.34568	2.97629	27	14	17	18	24	31	27	10	19	21	60	34	EVA1B	55194	chr1	36787631	36789755	1245	-
589	STK40	1.30283	1.18368	0.595468	0.908544	0.457056	0.503064	0.0121505	0.0207717	0.00523337	0.159144	0.00127138	0.00126049	0.000109384	5.33129	5.71294	5.57457	4.58339	5.41676	5.33351	5.23807	5.69692	5.82983	5.60305	5.51546	5.65394	5.5507	4.65676	4.24994	4.79026	341	284	256	390	353	390	358	323	332	149	118	132	STK40	83931	chr1	36805220	36851528	3894	-
590	LSM10	1.19156	1.18814	0.599723	0.997125	0.503308	0.504759	0.198059	0.182204	0.0450335	0.962662	0.00441221	0.0031662	0.00260729	4.53249	4.78535	4.78119	3.79486	4.18011	4.72664	4.63369	4.65146	4.80275	4.89168	4.87013	4.7453	4.72377	3.40494	3.77396	4.11818	140	184	166	185	170	235	226	169	184	59	83	81	LSM10	84967	chr1	36859021	36863560	927	-
591	OSCP1	0.954963	1.12786	2.56232	1.18105	2.68316	2.27183	0.765874	0.388878	0.000473907	0.345358	0.000798375	0.00105602	0.000152674	3.37538	3.30889	3.54897	4.73283	3.14237	3.45537	3.50252	3.05396	3.18161	3.62668	3.49163	3.32402	3.79183	4.8399	4.58903	4.75831	64	72	72	56	51	93	82	59	93	170	151	129	OSCP1	127700	chr1	36883507	36916086	1665	-
592	MRPS15	1.21271	1.0311	1.08449	0.850241	0.894264	1.05178	0.0710342	0.776747	0.463839	0.111603	0.233447	0.641668	0.232696	6.57074	6.84898	6.61493	6.68776	6.3766	6.73479	6.57864	6.857	6.94493	6.73753	6.57341	6.79848	6.45116	6.85122	6.69358	6.49673	671	762	659	881	772	866	754	722	626	704	671	442	MRPS15	64960	chr1	36921362	36930040	965	-
593	CSF3R	1.10553	1	1.10184	0.904542	0.996665	1.10184	0.373901	0.99999	0.373901	0.373901	0.981145	0.373901	0.595631	0	0.144741	0	0.139921	0	0	0	0	0.396813	0	0	0	0	0	0.38464	0	0	0	0	0	2	0	0	0	0	0	2	0	CSF3R	1441	chr1	36931644	36948915	2989	-
594	GRIK3	1	1	1	1	1	1	0.99999	0.99999	0.99999	0.99999	0.99999	0.99999	0.9999	0	0	0	0	0	0	0	0	0	0	0	0	0	0	0	0	0	0	0	0	0	0	0	0	0	0	0	0	GRIK3	2899	chr1	37261128	37499844	9219	-
595	LINC01137	1.20044	1.10668	2.11792	0.921895	1.76429	1.91377	0.146666	0.611161	0.0147672	0.655928	0.028344	0.0328282	0.00616116	1.68319	1.94675	1.82942	2.76584	1.88419	1.62147	1.51892	2.09123	1.75466	1.97437	1.39217	1.78434	2.19928	2.59455	2.55791	3.08334	22	15	13	25	15	24	13	16	26	31	32	37	LINC01137	728431	chr1	37920480	37940044	1427	-
24630	ASMTL	0.810678	0.852464	1.18699	1.05154	1.4642	1.39242	0.0749868	0.17841	0.425507	0.66124	0.147753	0.194099	0.171681	3.77415	3.47135	3.54386	4.02146	3.60085	3.87848	3.82821	3.26443	3.57562	3.55358	3.37482	3.75795	3.47075	3.46989	4.0909	4.36447	91	99	92	66	69	88	75	82	73	62	105	97	ASMTL	8623	chrX	1522032	1572655	2278	-
597	MEAF6	0.956238	0.947141	0.930059	0.990487	0.972623	0.981965	0.635601	0.117485	0.685748	0.917653	0.890611	0.919698	0.912481	5.95749	5.89293	5.87914	5.85288	5.91783	5.92634	6.02577	5.70416	6.11325	5.83051	5.90966	5.85393	5.87328	6.16763	5.9708	5.27735	486	432	447	392	431	458	473	372	417	436	404	187	MEAF6	64769	chr1	37955561	37980420	4672	-
598	SNIP1	1.11648	1.07095	0.862746	0.959219	0.77274	0.805593	0.174884	0.603653	0.0630143	0.755768	0.0280851	0.181069	0.139904	4.29133	4.45029	4.39022	4.07834	4.27433	4.21602	4.37892	4.54263	4.51382	4.28035	4.06586	4.64315	4.40418	4.20134	4.0648	3.9586	150	127	138	171	138	151	126	157	146	107	103	72	SNIP1	79753	chr1	38000050	38019945	4605	-
599	DNALI1	1.71512	1.2647	0.517164	0.737381	0.301532	0.408923	0.0345427	0.0476135	0.00708389	0.0972518	0.00462444	2.24354e-05	4.17757e-05	5.33304	6.11135	5.67183	4.38173	5.05203	5.40125	5.50752	5.80185	6.40227	6.06689	5.63639	5.66267	5.71531	4.4683	4.43453	4.23114	263	298	310	420	528	541	390	325	373	130	135	88	DNALI1	7802	chr1	38022520	38032458	2649	+
600	GNL2	1.19658	0.858632	0.410527	0.717573	0.343084	0.478118	0.0819574	0.0196806	0.000193136	0.0134186	0.000714514	0.000195807	2.5949e-06	7.63488	7.89379	7.41499	6.35042	7.53613	7.66837	7.69515	7.7547	8.0655	7.84316	7.46226	7.41701	7.36401	6.51405	6.14908	6.36501	1509	1462	1437	1648	1686	1873	1403	1112	1185	556	458	403	GNL2	29889	chr1	38032413	38061586	2402	-
601	RSPO1	0.613387	0.365617	0.537587	0.596063	0.876423	1.47035	0.0395154	0.00579473	0.0442878	0.0225706	0.584274	0.215939	0.00634929	5.20259	4.49746	3.751	4.30716	4.84654	5.2831	5.41834	4.24803	4.73576	4.46711	3.83267	3.91232	3.47075	4.77285	3.70803	4.24658	227	274	291	138	162	173	106	92	73	162	79	89	RSPO1	284654	chr1	38076951	38100595	3150	-
602	C1orf109	0.793495	0.684325	0.497355	0.862419	0.626791	0.726782	0.352227	0.147589	0.0970811	0.401498	0.197371	0.335714	0.165061	3.05228	2.71857	2.50503	2.04463	2.9272	3.45537	2.6577	2.54261	3.04993	2.49531	2.67222	2.26895	2.545	2.19434	2.63089	0.683599	54	72	37	37	46	38	43	25	35	22	34	3	C1orf109	54955	chr1	38147242	38156267	2810	-
603	CDCA8	1.05687	1.13063	0.277063	1.06979	0.262154	0.245052	0.598838	0.281899	0.00118715	0.389421	9.93334e-05	0.000143743	4.03487e-07	6.58463	6.66443	6.76176	4.73291	6.4771	6.81504	6.43047	6.53453	6.68572	6.7637	6.84838	6.60373	6.82093	4.8399	4.62521	4.72563	720	806	594	703	644	882	914	630	811	170	155	126	CDCA8	55143	chr1	38158073	38175391	2389	+
604	EPHA10	0.611999	1.15085	0.850607	1.88047	1.38988	0.739115	0.113748	0.586424	0.549648	0.0537374	0.219139	0.269993	0.112115	2.13764	1.42924	2.34034	1.90421	2.22348	1.55505	2.48353	1.7433	1.18039	1.30146	2.72772	2.22247	1.96408	1.78187	2.31381	1.49489	30	14	32	18	8	12	45	24	21	15	26	9	EPHA10	284656	chr1	38181646	38230824	7322	-
605	MANEAL	0.980812	0.704277	0.505454	0.718055	0.515343	0.717692	0.804211	0.0309646	0.00435693	0.0626565	0.0100628	0.16412	0.00559717	6.53197	6.50402	6.02619	5.54763	6.58766	6.55952	6.4448	6.62311	6.29874	6.56971	6.09252	6.26845	5.64932	5.53987	5.89875	5.09321	778	674	600	748	491	770	538	498	356	280	384	164	MANEAL	149175	chr1	38259774	38267278	4980	+
606	YRDC	0.908696	0.650618	0.340592	0.715991	0.374814	0.52349	0.455349	0.0316259	0.00555596	0.00224952	0.00105351	0.00755793	0.000330965	4.91034	4.77221	4.29022	3.35645	4.75146	5.18767	4.74597	4.70295	4.86676	4.74178	4.22859	4.37224	4.26595	3.72177	3.3884	2.81996	212	256	180	192	178	211	142	129	132	75	62	30	YRDC	79693	chr1	38268614	38273865	1836	-
607	C1orf122	1.55605	1.75681	1.09614	1.12902	0.704436	0.623938	0.0197951	0.00382846	0.544888	0.224966	0.043706	0.00860782	0.00357383	4.95967	5.59756	5.77262	5.0921	5.00883	5.15441	4.6748	5.69692	5.37038	5.70109	5.67924	5.89895	5.73041	5.31086	5.11942	4.80076	255	250	171	390	255	418	402	384	377	238	221	133	C1orf122	127687	chr1	38273473	38275126	1185	+
608	MTF1	0.958152	1.01169	0.930967	1.05588	0.971628	0.920211	0.688309	0.868126	0.52435	0.546002	0.816666	0.389816	0.779104	5.4242	5.36252	5.44096	5.321	5.33167	5.58725	5.33871	5.11497	5.44567	5.49786	5.44271	5.36933	5.50754	5.06679	5.49175	5.37189	321	340	275	258	269	362	340	264	322	200	288	200	MTF1	4520	chr1	38275239	38325292	7972	-
609	INPP5B	0.827171	0.97415	1.07735	1.17769	1.30245	1.10594	0.115395	0.77529	0.428559	0.00451973	0.00199298	0.0286793	0.018564	4.59527	4.32152	4.55748	4.70275	4.5172	4.42573	4.8138	4.38943	4.31016	4.26211	4.53115	4.5427	4.59772	4.77285	4.65175	4.68087	179	148	189	153	119	149	177	146	168	162	158	122	INPP5B	3633	chr1	38326369	38412729	4573	-
610	SF3A3	1.19936	1.30333	0.694396	1.08668	0.578971	0.532786	0.0227591	0.0111924	0.00462127	0.0877083	1.16609e-05	0.000156023	3.14358e-06	6.78955	7.05182	7.17175	6.26338	6.71577	6.93417	6.70706	7.01376	7.05722	7.08362	7.25479	7.16543	7.09034	6.28056	6.22765	6.28129	851	876	721	983	835	1103	1214	933	979	472	484	380	SF3A3	10946	chr1	38422652	38455761	2836	-
611	FHL3	0.794453	0.786761	1.16038	0.990318	1.4606	1.47488	0.0144385	0.0490784	0.142999	0.931222	0.0180588	0.0281141	0.00666565	3.23594	2.90397	2.88993	3.45053	3.20112	3.19678	3.30718	2.75265	3.02209	2.92439	2.80715	2.70052	3.12726	3.35996	3.32384	3.64578	67	59	62	44	45	54	48	36	56	57	59	57	FHL3	2275	chr1	38462442	38471187	1657	-
612	UTP11L	1.24135	1.2418	0.590357	1.00036	0.475576	0.475404	0.0168526	0.0714305	0.00209308	0.996152	4.36964e-05	0.00157224	1.14391e-05	6.27449	6.5864	6.58693	5.51415	6.10896	6.36239	6.3388	6.59223	6.63836	6.52643	6.45714	6.51974	6.76521	5.58454	5.4215	5.53165	556	587	557	732	623	747	695	594	780	289	274	224	UTP11L	.	chr1	38478384	38490497	2050	+
613	POU3F1	0.93121	1.42445	0.880826	1.52967	0.945895	0.618364	0.758452	0.255318	0.570632	0.162314	0.726834	0.121336	0.182027	0.458354	0.355532	0.968756	0.275284	0.166509	0.187083	0.896173	0.605757	0.396813	0	0.584882	1.4226	0.757764	0.40617	0.38464	0	1	1	6	4	2	0	4	11	5	2	2	0	POU3F1	5453	chr1	38509523	38512450	2928	-
614	LINC01343	1	1	1	1	1	1	0.99999	0.99999	0.99999	0.99999	0.99999	0.99999	0.9999	0	0	0	0	0	0	0	0	0	0	0	0	0	0	0	0	0	0	0	0	0	0	0	0	0	0	0	0	LINC01343	339442	chr1	38674706	38680439	2283	-
615	RRAGC	1.0323	1.39889	1.81329	1.35511	1.75655	1.29624	0.776559	0.0161646	0.0121813	0.00541148	0.0104527	0.0689736	0.00100116	5.81727	5.86314	6.30155	6.67588	6.05423	5.62417	5.73836	6.00597	5.80145	5.77048	6.3748	6.29114	6.23529	6.7015	6.41752	6.87255	535	349	365	485	346	439	656	506	538	634	553	575	RRAGC	64121	chr1	39303869	39325495	2631	-
616	GJA9-MYCBP	0.996256	0.944125	1.05613	0.947673	1.06009	1.11863	0.950667	0.32376	0.604164	0.173406	0.551491	0.271806	0.581051	5.32759	5.32217	5.24464	5.40637	5.4575	5.28822	5.22706	5.24968	5.39772	5.31531	5.25715	5.26428	5.21192	5.46219	5.15697	5.56897	351	275	254	284	260	318	298	245	261	265	227	230	GJA9-MYCBP	100527950	chr1	39328162	39347298	4273	-
617	MYCBP	0.985484	0.939476	0.933219	0.953314	0.946965	0.99334	0.726619	0.147963	0.431194	0.147729	0.514274	0.933695	0.594351	5.42305	5.40196	5.33298	5.32334	5.50102	5.42004	5.34382	5.33607	5.44567	5.42184	5.34406	5.35863	5.2955	5.39688	5.09383	5.45398	362	302	276	302	269	343	317	262	277	253	217	212	MYCBP	26292	chr1	39328162	39339050	2433	-
618	GJA9	0.568519	0.594103	2.37786	1.045	4.18255	4.00243	0.0823452	0.0392666	0.000662825	0.857355	0.000223661	7.222e-06	0.000246987	1.85906	1.04434	1.10784	3.10872	1.62282	1.68498	2.19787	1.03108	1.53584	0.315138	0.999879	1.15206	1.16579	3.16454	3.11076	3.04853	17	16	25	8	12	2	8	8	9	49	50	36	GJA9	81025	chr1	39339739	39341865	2127	-
619	RHBDL2	0.978642	1.01534	4.58165	1.0375	4.68164	4.51244	0.912762	0.887428	0.00127391	0.832356	0.00144588	0.00120674	1.64376e-05	3.51297	3.48182	3.53493	5.70884	3.3119	3.43704	3.75342	3.83848	3.47652	3.01432	3.50757	3.45039	3.6402	5.84745	5.83068	5.40666	73	71	87	102	64	58	83	65	83	348	366	205	RHBDL2	54933	chr1	39351478	39407502	2003	-
620	AKIRIN1	1.33176	1.32572	0.975892	0.99546	0.732781	0.736123	0.00470396	0.00434328	0.693922	0.918139	0.00319605	0.00289989	0.000267809	5.33022	5.74355	5.73699	5.29501	5.20819	5.41067	5.36407	5.82195	5.7344	5.6703	5.75465	5.7956	5.65724	5.39688	5.28119	5.20016	294	300	280	426	330	409	424	357	358	253	248	177	AKIRIN1	79647	chr1	39456916	39471737	2726	+
621	NDUFS5	1.126	1.15895	1.08008	1.02926	0.959218	0.93195	0.0257787	0.0133485	0.539148	0.153105	0.709774	0.531367	0.297278	8.508	8.67922	8.72082	8.61915	8.44883	8.4662	8.60392	8.70791	8.66	8.66928	8.75673	8.70722	8.69782	8.46281	8.45277	8.89608	2848	2547	2704	3198	2549	3327	3453	2729	2998	2164	2287	2353	NDUFS5	4725	chr1	39491967	39500308	567	+
622	MACF1	0.609789	0.480489	0.749338	0.78796	1.22885	1.55953	0.000767304	5.81525e-05	0.0113487	0.0209111	0.0796082	0.00630595	2.48974e-05	7.93347	7.21985	6.87604	7.51716	8.008	7.9001	7.8893	7.36719	7.1518	7.12836	6.86085	6.82205	6.9426	7.65087	7.32082	7.55997	2096	1718	1645	1258	892	1138	922	734	883	1230	1040	929	MACF1	23499	chr1	39549839	39952810	17689	+
623	KIAA0754	0.477127	0.402846	0.505481	0.844317	1.05943	1.25477	0.00484498	1.91209e-05	0.0186802	0.451633	0.863722	0.463687	0.0302678	4.38829	3.32073	3.07659	3.40402	4.31923	4.4442	4.39868	2.69569	3.41362	3.68261	3.08725	3.08519	3.05714	3.73944	2.39985	3.71401	155	150	140	42	61	97	60	49	53	76	28	60	KIAA0754	643314	chr1	39875176	39882154	6979	+
624	BMP8A	0.726373	0.774422	1.36317	1.06615	1.87668	1.76024	0.138996	0.336834	0.0763634	0.78486	0.00189761	0.025096	0.0252792	1.50334	1.04212	1.13453	1.9503	1.56434	1.07565	1.78234	1.03108	0.841161	1.22818	0.807251	0.818803	1.61946	1.91222	1.84681	2.0816	16	8	17	8	5	11	6	5	15	17	17	16	BMP8A	353500	chr1	39957318	39995541	5626	+
625	PPIEL	0.574224	0.666671	1.15001	1.161	2.00272	1.725	0.227872	0.405553	0.644565	0.681427	0.0015818	0.0847551	0.181652	1.81165	1.01133	1.2267	2.01329	2.43408	0.87244	1.72086	0.935919	0.841161	1.22818	1.85781	0.205128	1.16579	1.97323	1.90682	2.14887	36	6	16	7	5	11	21	1	9	18	18	17	PPIEL	728448	chr1	39987952	40025370	2637	-
626	PABPC4	1.31531	1.37554	1.49058	1.04579	1.13325	1.08363	0.00677443	0.00456158	0.0296903	0.516501	0.328846	0.510417	0.0069081	8.58235	8.97775	9.04235	9.15822	8.58467	8.63197	8.52855	8.93904	8.88969	9.09636	9.00994	9.16249	8.94595	9.07974	9.41014	8.94422	3130	2858	2566	3755	2990	4476	4117	3744	3562	3322	4447	2433	PABPC4	8761	chr1	40026485	40042521	3276	-
627	LOC101929516	1.20013	1.03301	0.973669	0.860755	0.811306	0.942552	0.188596	0.806269	0.83691	0.347405	0.211069	0.715925	0.452859	1.55583	1.81902	1.60269	1.51734	1.37318	1.62147	1.65664	2.00008	1.53584	1.88184	1.32178	1.57833	1.8581	1.47944	1.24787	1.77592	13	15	15	23	12	22	12	13	19	11	9	12	LOC101929516	101929516	chr1	40030742	40038875	641	+
628	SNORA55	0.857149	0.948625	1.38035	1.10672	1.6104	1.45511	0.431687	0.794828	0.332883	0.470472	0.170797	0.255294	0.378467	0.392125	0.169743	0.316035	0.857164	0.315773	0.758983	0	0.17689	0	0.315138	0	0.544352	0.352021	0	1.15195	1.14554	2	5	0	1	0	2	0	3	2	0	8	6	SNORA55	677834	chr1	40033046	40033182	137	-
629	HEYL	1	1	1	1	1	1	0.99999	0.99999	0.99999	0.99999	0.99999	0.99999	0.9999	0	0	0	0	0	0	0	0	0	0	0	0	0	0	0	0	0	0	0	0	0	0	0	0	0	0	0	0	HEYL	26508	chr1	40089103	40105348	4114	-
630	NT5C1A	1	1	1	1	1	1	0.99999	0.99999	0.99999	0.99999	0.99999	0.99999	0.9999	0	0	0	0	0	0	0	0	0	0	0	0	0	0	0	0	0	0	0	0	0	0	0	0	0	0	0	0	NT5C1A	84618	chr1	40124793	40137710	1107	-
631	HPCAL4	1	1	1	1	1	1	0.99999	0.99999	0.99999	0.99999	0.99999	0.99999	0.9999	0	0	0	0	0	0	0	0	0	0	0	0	0	0	0	0	0	0	0	0	0	0	0	0	0	0	0	0	HPCAL4	51440	chr1	40144320	40157157	4758	-
632	PPIE	1.26098	1.29932	1.00555	1.0304	0.797438	0.773908	0.00722144	0.0212567	0.945072	0.575679	0.00999532	0.0248363	0.00416426	5.80554	6.14008	6.18329	5.81352	5.941	5.69143	5.77285	6.14543	6.13616	6.13864	6.3081	6.16165	6.07007	5.66995	5.94599	5.81144	494	366	374	535	438	569	626	462	479	307	397	273	PPIE	10450	chr1	40204517	40229586	4814	+
633	BMP8B	0.771266	0.742434	0.909139	0.962618	1.17876	1.22454	0.0657311	0.041425	0.611804	0.751901	0.448797	0.362076	0.264432	0.628683	0.253983	0.199018	0.491255	0.451032	0.635836	0.780396	0.33444	0.396813	0	0	0.384687	0.18672	0.858305	0	0.48964	3	4	5	2	2	0	0	2	1	5	0	2	BMP8B	656	chr1	40223903	40254533	3773	-
634	OXCT2	0.915933	0.775192	0.856694	0.846341	0.935324	1.10514	0.516223	0.0574103	0.231705	0.213439	0.619878	0.331261	0.227208	0.432338	0.305651	0.0649626	0.209189	0.57469	0.501188	0.193482	0.476467	0.396813	0	0	0	0.18672	0.217332	0.38464	0	4	3	1	3	2	0	0	0	1	1	2	0	OXCT2	64064	chr1	40235197	40237020	1824	-
635	TRIT1	0.898098	0.716324	0.827469	0.797601	0.921358	1.15516	0.188251	0.0194251	0.542982	0.00952227	0.792988	0.685111	0.534664	5.29123	5.13617	4.80991	5.018	5.28263	5.12609	5.4471	5.13117	5.13069	5.14659	4.80712	4.66938	4.94051	5.62313	5.03455	3.92061	310	245	297	261	215	282	216	160	215	297	208	70	TRIT1	54802	chr1	40306706	40349177	2128	-
636	MYCL	0.764153	0.869738	9.54651	1.13817	12.4929	10.9763	0.0210913	0.350893	0.00262012	0.373901	0.00235604	0.00249637	1.75665e-07	0.388067	0	0.18672	3.64304	0.451032	0.501188	0.193482	0	0	0	0	0	0.500313	3.28975	3.60312	3.9586	3	3	1	0	0	0	0	0	3	54	73	72	MYCL	4610	chr1	40361096	40367687	5092	-
637	MFSD2A	0.473622	0.270469	0.15873	0.571064	0.33514	0.586868	0.021503	0.00661725	0.0037268	0.0213775	0.00309459	0.0513492	3.25905e-05	3.05439	1.97619	1.16792	0.399029	2.90381	3.39968	2.78332	1.85155	1.8208	2.22094	0.906778	1.0493	1.4835	0.722751	0.38464	0	53	69	41	20	16	30	7	7	13	4	2	0	MFSD2A	84879	chr1	40420784	40435640	2447	+
638	CAP1	1.08995	1.0617	0.798	0.974079	0.732141	0.751624	0.0723987	0.149635	0.00450881	0.398234	0.000655662	0.000646939	5.47765e-05	8.3223	8.44656	8.40867	7.99676	8.2376	8.37589	8.34969	8.46381	8.48812	8.38579	8.44011	8.35674	8.42778	8.06499	7.97376	7.94891	2459	2392	2266	2699	2262	2732	2771	2139	2485	1641	1639	1218	CAP1	10487	chr1	40506255	40538321	2755	+
639	PPT1	0.802037	0.661762	0.940158	0.825102	1.17221	1.42069	0.00107782	9.04938e-05	0.216321	0.00135409	0.02409	0.00180362	9.3951e-06	7.64535	7.32709	7.04973	7.55632	7.69788	7.61639	7.62031	7.36832	7.27929	7.33226	7.09384	7.02524	7.02909	7.65786	7.53561	7.46911	1689	1410	1364	1259	975	1312	1085	846	938	1236	1208	872	PPT1	5538	chr1	40538382	40563142	2504	-
640	RLF	1.0471	0.964872	1.02038	0.921473	0.974489	1.05753	0.0957307	0.580202	0.706056	0.241827	0.634537	0.501139	0.521598	6.70118	6.76758	6.64959	6.73029	6.6697	6.70255	6.73065	6.78715	6.7967	6.71759	6.80389	6.51733	6.61264	6.59149	6.76219	6.82706	824	745	733	839	696	854	886	593	701	587	704	557	RLF	6018	chr1	40627041	40706593	6250	+
641	TMCO2	1	1.09212	1	1.09212	1	0.915654	0.99999	0.373901	0.99999	0.373901	0.99999	0.373901	0.441099	0	0	0.127126	0	0	0	0	0	0	0	0	0	0.352021	0	0	0	0	0	0	0	0	0	0	0	2	0	0	0	TMCO2	127391	chr1	40713573	40717365	741	+
642	ZMPSTE24	1.1113	0.884909	0.652429	0.796285	0.587087	0.737283	0.0989237	0.0762164	0.00108212	0.010502	0.000433349	0.00380189	2.57119e-05	6.5092	6.66145	6.33281	5.8931	6.50652	6.59714	6.41842	6.73687	6.67458	6.56785	6.41339	6.34907	6.22999	5.96851	5.89505	5.81144	735	692	589	810	639	769	674	527	536	379	383	273	ZMPSTE24	10269	chr1	40723722	40759856	3165	+
643	COL9A2	0.767679	0.653074	1.57147	0.850712	2.04704	2.40627	0.248261	0.166241	0.0619895	0.488412	0.00969093	0.0111856	0.0127581	1.42941	1.04798	0.814724	2.08152	0.984563	1.41225	1.78234	1.28385	0.841161	0.982965	1.24779	0.818803	0.18672	1.84852	2.01982	2.33369	8	12	17	11	5	8	11	5	1	16	20	20	COL9A2	1298	chr1	40766163	40782939	2831	-
644	SMAP2	0.737038	0.74568	0.89242	1.01173	1.21082	1.19679	0.0501581	0.0282868	0.374404	0.89332	0.186755	0.137508	0.0487583	3.87267	3.43248	3.4493	3.70847	3.99326	3.95775	3.64174	3.548	3.18161	3.5385	3.45921	3.49016	3.39698	3.66742	3.9267	3.49881	122	105	80	82	51	87	80	67	69	72	93	51	SMAP2	64744	chr1	40839378	40888998	3257	+
645	ZFP69B	0.721525	0.71835	0.654581	0.995599	0.907218	0.911228	0.114391	0.115071	0.101642	0.964104	0.563612	0.589852	0.117033	1.59128	1.1204	1.11404	0.97992	1.50339	1.91425	1.28404	0.935919	1.18039	1.22818	0.906778	1.24799	1.16579	1.09631	1.24787	0.48964	15	20	10	7	8	11	7	9	9	7	9	2	ZFP69B	65243	chr1	40916337	40929390	2031	+
646	ZFP69	0.923653	0.728173	0.649686	0.788363	0.703387	0.892213	0.788559	0.328112	0.203816	0.370252	0.195976	0.608309	0.440857	1.8908	1.77623	1.43316	1.26862	2.26078	2.06508	1.1031	1.85155	2.11245	1.22818	0.906778	1.71889	1.55308	1.09631	1.04919	1.59477	31	23	8	20	21	11	7	15	14	7	7	10	ZFP69	339559	chr1	40943302	40962015	2159	+
647	EXO5	1.32996	1.55677	0.882944	1.17054	0.663886	0.567162	0.172025	0.0403137	0.217559	0.448429	0.102107	0.0280068	0.0269195	3.0804	3.49178	3.71896	2.90079	3.12224	3.01104	3.10544	2.98432	3.68621	3.69626	3.45921	3.62133	4.01784	2.63287	3.0588	2.97629	63	51	53	53	75	98	80	74	110	32	48	34	EXO5	64789	chr1	40974433	40982214	2203	+
648	ZNF684	0.863588	1.14979	0.525321	1.33142	0.608301	0.456883	0.675533	0.604449	0.185049	0.140436	0.171218	0.0124055	0.118495	1.92895	1.71737	2.13033	1.00022	0.984563	2.44114	2.00502	1.79844	2.05865	1.15099	2.20926	2.01998	2.15521	0.858305	1.5782	0.265494	8	32	21	19	20	10	29	20	25	5	13	1	ZNF684	127396	chr1	40997233	41013841	2097	+
649	RIMS3	0.972397	0.758489	0.710674	0.78002	0.730847	0.93696	0.929393	0.0425269	0.209088	0.511039	0.489919	0.822579	0.526998	2.36098	2.3206	1.96218	1.86824	2.22348	2.40388	2.44603	1.49887	2.11245	2.97006	1.80718	1.84696	2.19928	2.47308	1.5782	1.27162	30	31	31	14	21	56	20	17	26	28	13	7	RIMS3	9783	chr1	41086352	41131324	7229	-
650	NFYC-AS1	1.26651	1.10944	1.06421	0.875983	0.84027	0.959231	0.0230597	0.173869	0.162146	0.189342	0.0716464	0.583561	0.0371816	2.78732	3.12818	2.93715	2.8771	2.78079	2.79779	2.78332	3.09858	3.27894	2.99236	2.75468	3.03229	3.00842	2.77672	2.94893	2.90024	48	43	41	58	55	57	46	47	51	36	44	32	NFYC-AS1	100130557	chr1	41154752	41157933	3182	-
651	NFYC	1.34067	1.31518	1.14033	0.980984	0.850565	0.867053	0.00184452	0.00331056	0.148562	0.326716	0.0360238	0.0602062	0.00158747	6.6278	7.05076	7.02306	6.81725	6.70903	6.67349	6.49158	7.03257	7.05551	7.06401	7.00538	6.99445	7.06823	6.69019	6.9628	6.78539	847	730	620	996	834	1088	1020	828	964	629	810	541	NFYC	4802	chr1	41157242	41237276	5272	+
652	KCNQ4	0.96524	0.597531	0.775165	0.619049	0.80308	1.29728	0.878582	0.0830767	0.317151	0.039603	0.278651	0.119604	0.094056	0.742914	0.691874	0	0.37549	0.794133	0.187083	1.1031	0.724406	0.963318	0.315138	0	0	0	0.573127	0	0.48964	6	1	8	5	6	2	0	0	0	3	0	2	KCNQ4	9132	chr1	41249684	41306124	4099	+
653	CITED4	0.82325	0.859008	1.57516	1.04344	1.91334	1.83369	0.0166111	0.053249	0.00468812	0.313368	0.00121819	0.00170747	1.28262e-05	5.32186	5.04126	5.1026	5.97735	5.23187	5.28822	5.43758	5.07645	5.00831	5.03822	5.06585	5.04145	5.19569	6.01641	5.80726	6.09343	299	275	295	251	197	261	260	209	258	392	360	333	CITED4	163732	chr1	41326728	41328018	1291	-
654	CTPS1	1.31749	0.828849	0.130008	0.629115	0.0986788	0.156854	0.0133687	0.0799471	0.00025793	0.00107284	2.73973e-05	0.000187436	1.19818e-05	6.22918	6.62696	5.95836	3.28585	6.22204	6.37929	6.06959	6.64584	6.69456	6.53595	6.06585	5.971	5.82838	3.21594	2.44102	3.86167	602	594	461	760	648	752	528	404	404	51	29	67	CTPS1	1503	chr1	41444971	41478237	3500	+
655	SLFNL1-AS1	0.624706	1.01026	1.01239	1.61717	1.62059	1.00212	0.0409717	0.967536	0.961441	0.149953	0.154593	0.99463	0.219882	1.63687	0.958119	1.65159	1.65464	1.62282	1.33517	1.89797	1.20442	0.841161	0.792766	1.70027	2.07333	0.976154	1.47944	1.15195	2.14887	17	11	19	10	5	6	18	21	7	11	8	17	SLFNL1-AS1	100507178	chr1	41480262	41509562	4800	+
656	SLFNL1	0.998478	1.08783	1.25505	1.08949	1.25696	1.15372	0.987292	0.640547	0.221389	0.657959	0.246322	0.525718	0.538477	0.1225	0.120303	0.243951	0.450243	0.166509	0	0.193482	0.33444	0	0	0	0	0.634773	0.573127	0.688017	0	1	0	1	2	0	0	0	0	4	3	4	0	SLFNL1	200172	chr1	41481269	41487427	2237	-
657	SCMH1	0.692374	0.84388	0.842687	1.21882	1.2171	0.998587	0.0092178	0.107907	0.102246	0.0321387	0.0290719	0.984876	0.00646371	4.37965	3.84927	4.13476	4.13272	4.46221	4.47147	4.18765	3.91533	3.85353	3.77556	4.20922	4.20304	3.98044	4.23909	3.9974	4.15137	172	153	120	108	85	104	140	114	107	110	98	83	SCMH1	22955	chr1	41492871	41707815	3801	-
658	FOXO6	0.692016	1.45978	5.50499	2.10947	7.955	3.7711	0.115297	0.0306969	0.000334308	0.00384395	0.0002471	0.000462966	2.59143e-06	2.96452	2.4334	3.51028	5.42526	3.25758	2.70893	2.87084	2.37134	2.77758	2.06133	3.40917	3.65672	3.45266	5.21308	5.51604	5.52533	70	40	44	32	37	26	77	76	72	222	293	223	FOXO6	100132074	chr1	41827603	41849263	2390	+
659	EDN2	1.03901	1.00507	0.960818	0.967339	0.924747	0.95597	0.678668	0.935749	0.373901	0.724829	0.373901	0.373901	0.747918	0.0576648	0.11287	0.0649626	0	0.166509	0	0	0	0	0.315138	0	0	0.18672	0	0	0	1	0	0	0	0	2	0	0	1	0	0	0	EDN2	1907	chr1	41944446	41950354	1162	-
660	HIVEP3	0.731755	0.646589	0.608891	0.883615	0.832096	0.941696	0.0329062	0.0121302	0.00266344	0.369946	0.123779	0.561702	0.0048457	4.01176	3.56119	3.38268	3.29601	4.0897	3.83715	4.09375	3.7292	3.61343	3.309	3.44272	3.11093	3.55797	3.26556	3.25625	3.36376	131	96	112	94	71	73	79	50	78	53	56	46	HIVEP3	59269	chr1	41972036	42501596	13811	-
661	GUCA2B	1	1.09212	1.15277	1.09212	1.15277	1.05554	0.99999	0.373901	0.373901	0.373901	0.373901	0.750966	0.580063	0	0	0.127126	0.205101	0	0	0	0	0	0	0	0	0.352021	0	0.544289	0	0	0	0	0	0	0	0	0	2	0	3	0	GUCA2B	2981	chr1	42619092	42621495	597	+
662	GUCA2A	1	1	1	1	1	1	0.99999	0.99999	0.99999	0.99999	0.99999	0.99999	0.9999	0	0	0	0	0	0	0	0	0	0	0	0	0	0	0	0	0	0	0	0	0	0	0	0	0	0	0	0	GUCA2A	2980	chr1	42628362	42630395	575	-
663	FOXJ3	0.877395	0.899984	0.996781	1.02575	1.13607	1.10755	0.0419778	0.219058	0.953013	0.74585	0.0615562	0.248194	0.152596	5.83662	5.64792	5.68459	5.83197	5.90316	5.74082	5.86099	5.63767	5.72147	5.58114	5.72086	5.82311	5.4899	5.92671	5.73046	5.83206	481	379	398	374	327	384	414	364	318	368	341	277	FOXJ3	22887	chr1	42642210	42801548	5761	-
664	RIMKLA	0.709906	0.742834	1.16853	1.04638	1.64604	1.57307	0.0759383	0.120202	0.378925	0.809012	0.0526396	0.0713777	0.047367	3.73594	3.24164	3.30705	3.96064	3.52622	3.95775	3.69066	3.41317	3.39203	2.85307	2.93053	3.32402	3.59143	3.70388	3.83701	4.27697	86	105	83	74	60	51	53	59	80	74	87	91	RIMKLA	284716	chr1	42846468	42889900	10569	+
665	ZMYND12	0.899638	1.07866	1.16223	1.19899	1.29189	1.07747	0.454917	0.639354	0.156278	0.393231	0.133833	0.649269	0.369257	0.447356	0.294773	0.556596	0.664251	0.315773	0.501188	0.516581	0.605757	0.212007	0	0.169898	0.544352	0.871087	0.573127	0.544289	0.854546	2	3	3	4	1	0	1	3	6	3	3	4	ZMYND12	84217	chr1	42896001	42921938	1774	-
666	PPCS	1.10567	1.22307	1.70667	1.10618	1.54357	1.3954	0.0682016	0.00499289	0.000372927	0.087203	0.00111929	0.00233761	8.86583e-06	6.01401	6.15893	6.30452	6.7852	5.98346	5.99058	6.06651	6.21801	6.05605	6.19741	6.24055	6.28832	6.38113	6.79318	6.68932	6.86756	509	452	460	563	414	593	597	505	596	676	669	573	PPCS	79717	chr1	42922012	42939049	2238	+
667	CCDC30	0.707508	0.843009	4.06762	1.19152	5.74922	4.82512	0.249072	0.544554	0.0116681	0.418098	0.0074937	0.00897456	0.000246292	0.676072	0.17689	0.429691	2.70026	1.07111	0.758983	0	0.476467	0	0	0.807251	0.205128	0.18672	2.63287	2.26879	3.08334	9	5	0	3	0	0	6	1	1	32	25	37	CCDC30	728621	chr1	43000560	43120335	3098	+
668	PPIH	1.16775	1.17032	0.53239	1.00221	0.455912	0.454909	0.133825	0.0432734	0.00116967	0.980218	0.00276742	0.000756484	4.5456e-05	6.1655	6.38923	6.39241	5.25606	6.1493	6.24615	6.09708	6.57852	6.32746	6.23997	6.50756	6.35447	6.30754	5.13513	5.10668	5.49334	572	541	470	725	501	611	720	529	566	210	219	218	PPIH	10465	chr1	43124048	43142429	800	+
669	YBX1	1.20076	1.28328	0.74546	1.06873	0.620824	0.5809	0.0507128	0.0297321	0.0783019	0.335546	0.0105091	0.0081298	0.0032993	9.31686	9.58081	9.6767	8.89306	9.18242	9.46896	9.28446	9.6088	9.65028	9.47777	9.61723	9.59326	9.80972	9.15984	8.91445	8.53822	4741	5111	4338	5978	5070	5833	6276	5049	6488	3512	3152	1835	YBX1	4904	chr1	43148066	43168020	1546	+
670	CLDN19	0.860879	0.765322	0.86841	0.889001	1.00875	1.1347	0.344201	0.117739	0.448383	0.151388	0.951505	0.373901	0.340158	0.385861	0.169743	0	0.182309	0.57469	0	0.516581	0.17689	0	0.315138	0	0	0	0	0	0.48964	4	0	3	1	0	2	0	0	0	0	0	2	CLDN19	149461	chr1	43198764	43205925	2859	-
671	P3H1	0.733607	0.777722	1.2947	1.06013	1.76484	1.66473	0.119804	0.0118918	0.0622736	0.772166	0.0331412	0.0138207	0.0215055	3.4461	2.99918	3.08343	3.81871	3.39814	3.47347	3.46551	3.07644	2.39891	3.36134	2.90668	3.11093	3.21574	3.70388	4.05157	3.66888	78	73	70	57	27	76	52	50	60	74	102	58	P3H1	64175	chr1	43212006	43232755	2846	-
672	C1orf50	1.52171	1.7335	1.62418	1.13918	1.06734	0.936934	0.00250937	0.00476177	0.234956	0.135689	0.828253	0.821745	0.0893666	2.63911	3.24481	3.4328	3.33882	2.43408	2.67805	2.78332	3.30308	3.2311	3.19824	3.33963	3.60331	3.33906	3.02743	2.73387	3.9586	36	39	41	68	53	67	73	73	66	44	37	72	C1orf50	79078	chr1	43232916	43241413	1015	+
673	LOC100129924	1	1	1	1	1	1	0.99999	0.99999	0.99999	0.99999	0.99999	0.99999	0.9999	0	0	0	0	0	0	0	0	0	0	0	0	0	0	0	0	0	0	0	0	0	0	0	0	0	0	0	0	LOC100129924	100129924	chr1	43253661	43263901	983	+
674	SVBP	1.11949	1.48927	1.44285	1.33032	1.28884	0.968827	0.202063	0.00275434	0.361468	0.000347772	0.48913	0.918134	0.514478	4.05146	4.2143	4.62607	4.58038	3.8291	4.1834	4.11781	4.27744	4.21499	4.14755	4.6071	4.61644	4.65423	5.04564	4.84051	3.33516	108	124	114	141	111	137	187	154	175	197	181	45	SVBP	374969	chr1	43272723	43283059	798	-
675	ERMAP	0.953475	1.03042	2.32437	1.08069	2.43779	2.25576	0.845146	0.879579	0.0205815	0.645733	0.0157275	0.0152842	0.00520663	2.99432	2.92559	3.03755	4.21116	2.49797	2.96061	3.38851	3.05396	2.44158	3.17893	3.20924	3.00509	2.87892	4.55067	4.05157	3.9586	38	49	66	56	28	66	66	46	46	138	102	72	ERMAP	114625	chr1	43282776	43310660	3616	+
676	ZNF691	0.991381	1.42238	1.11414	1.43475	1.12383	0.78329	0.977993	0.211288	0.698272	0.0661847	0.471036	0.0848858	0.267367	1.61713	1.60464	2.12544	1.77306	2.22348	1.25374	1.1031	1.35914	1.94462	1.43772	1.95402	2.07333	2.32396	1.78187	1.5782	1.93684	30	10	8	12	18	14	23	21	29	15	13	14	ZNF691	51058	chr1	43312244	43318146	1912	+
677	LOC339539	0.880326	0.740358	1.29235	0.841004	1.46804	1.74558	0.637135	0.176795	0.52619	0.600101	0.422671	0.266709	0.557917	0.780746	0.596856	0.347041	1.15075	0.794133	0.501188	1.00335	0	0.396813	1.15099	0.169898	0	0.757764	1.78187	1.15195	0	6	3	7	0	2	10	1	0	5	15	8	0	LOC339539	339539	chr1	43323293	43354463	2365	+
678	SLC2A1	0.832256	0.565217	0.404542	0.679138	0.486079	0.715729	0.0280596	0.000383171	0.0002794	0.00426022	0.00145844	0.0244068	2.53249e-05	7.55241	7.28751	6.72929	6.24678	7.50246	7.63961	7.51104	7.41318	7.24658	7.19357	6.6651	6.668	6.84714	6.36551	6.3915	5.94045	1474	1433	1264	1299	953	1191	804	659	826	501	543	299	SLC2A1	6513	chr1	43391046	43424847	3670	-
679	SLC2A1-AS1	0.734595	0.99885	1.24648	1.35973	1.69682	1.24791	0.204082	0.993743	0.34554	0.158024	0.0995923	0.311698	0.165213	1.39212	0.947145	1.39046	1.70998	1.15276	1.68498	1.28404	0.33444	1.2778	1.06942	1.16979	1.4226	1.55308	1.91222	1.15195	1.93684	10	16	10	2	9	9	10	11	14	17	8	14	SLC2A1-AS1	440584	chr1	43424720	43449029	1124	+
680	FAM183A	0.983923	0.882048	1.45919	0.89646	1.48303	1.65432	0.924569	0.366715	0.144531	0.58692	0.169674	0.0924978	0.112126	0.497106	0.473723	0.316035	1.04228	0.315773	0.501188	0.654511	0.17689	0.841161	0.315138	0	0.544352	0.352021	0.573127	1.42247	1.00737	2	3	4	1	5	2	0	3	2	3	11	5	FAM183A	440585	chr1	43613594	43622067	517	+
681	EBNA1BP2	1.20521	1.08027	0.384308	0.896334	0.318871	0.35575	0.0731522	0.342889	0.00154389	0.0461784	9.81184e-05	3.14827e-05	2.05197e-06	8.28263	8.55191	8.39402	6.90296	8.07171	8.44286	8.30914	8.48076	8.64696	8.5228	8.42077	8.39391	8.36689	7.12096	6.78035	6.78009	2191	2506	2203	2731	2526	3005	2734	2195	2382	850	713	539	EBNA1BP2	10969	chr1	43629845	43638241	1504	-
682	CFAP57	1.08564	1.10477	2.95349	1.01762	2.7205	2.67339	0.67211	0.804163	0.0300766	0.967223	0.0397768	0.0603913	0.0187263	0.659808	0.778358	0.80356	2.22223	0.68858	0.635836	0.654511	1.20442	0.560612	0.450165	0.32188	1.57833	0	2.08802	1.71875	2.69048	5	4	4	10	3	3	2	13	0	20	15	27	CFAP57	149465	chr1	43638001	43720029	4341	+
683	TMEM125	0.828729	1.07129	2.29072	1.29269	2.76413	2.13828	0.0438211	0.209446	0.0316307	0.0189079	0.0217481	0.0377745	0.000322898	5.19079	4.91976	5.29013	6.38659	5.12466	5.26763	5.17642	5.05397	4.7443	4.94411	5.38347	5.21172	5.2699	6.26234	5.9708	6.80116	277	271	245	247	163	244	326	236	272	466	404	547	TMEM125	128218	chr1	43735665	43739673	1786	+
684	C1orf210	0.589233	0.499926	1.52713	0.848436	2.59173	3.05471	0.0329173	0.0156783	0.148261	0.07669	0.025525	0.018576	0.000503891	4.83437	4.07128	3.83416	5.44519	4.99783	4.42573	5.00647	3.92775	4.04555	4.22493	3.80713	3.79017	3.90261	5.86366	5.32033	5.02323	253	148	217	109	98	145	104	84	101	352	255	156	C1orf210	149466	chr1	43747557	43751288	1540	-
685	TIE1	1	1	1.06735	1	1.06735	1.06735	0.99999	0.99999	0.373901	0.99999	0.373901	0.373901	0.441099	0	0	0	0.0940321	0	0	0	0	0	0	0	0	0	0	0	0.265494	0	0	0	0	0	0	0	0	0	0	0	1	TIE1	7075	chr1	43766566	43788781	4214	+
686	MPL	0.934657	1.13811	0.754145	1.21767	0.806868	0.662631	0.782654	0.597356	0.254016	0.361745	0.216147	0.0690151	0.296937	1.71067	1.61318	1.89731	1.30358	2.14584	1.25374	1.58942	1.7433	1.18039	1.83324	1.90671	1.50257	2.19928	1.30055	1.33781	1.27162	28	10	14	18	8	21	22	12	26	9	10	7	MPL	4352	chr1	43803475	43820135	3645	+
687	CDC20	1.00197	1.22337	0.353768	1.22097	0.353074	0.289175	0.903288	0.0037537	1.24047e-05	0.00433945	1.59966e-05	3.41909e-05	3.32099e-08	7.4395	7.44234	7.73037	5.94038	7.45295	7.45043	7.41482	7.46309	7.45747	7.40576	7.72598	7.80387	7.65753	5.79772	5.89505	6.1104	1424	1256	1182	1345	1104	1381	1686	1456	1454	336	383	337	CDC20	991	chr1	43824626	43828873	1674	+
688	ELOVL1	1.07986	1.05123	0.99371	0.97349	0.920225	0.945285	0.323776	0.492211	0.95003	0.762413	0.477593	0.622688	0.743738	5.72218	5.83302	5.79426	5.71308	5.64905	5.71443	5.79912	5.76425	5.72579	5.99416	5.87013	5.88036	5.61719	5.47806	5.92801	5.69811	402	372	381	409	328	514	460	379	348	268	392	252	ELOVL1	64834	chr1	43829068	43833745	1819	-
689	MED8	1.66143	1.7037	0.987559	1.02544	0.594402	0.579656	0.00659455	0.00625515	0.941202	0.763585	0.0125516	0.0113693	0.00203288	3.77607	4.5085	4.54474	3.75801	3.61532	3.65885	4.01909	4.36223	4.62905	4.52179	4.67925	4.39337	4.54746	3.64884	3.47023	4.08421	92	84	106	150	150	180	197	131	162	71	66	79	MED8	112950	chr1	43849579	43855483	1478	-
690	SZT2	1.23007	1.17854	1.05406	0.958103	0.856907	0.894378	0.0291035	0.0572318	0.608319	0.581464	0.188095	0.321189	0.119959	6.2859	6.58465	6.5229	6.36186	6.32689	6.33296	6.19359	6.56068	6.46824	6.71424	6.60709	6.58088	6.36913	6.12121	6.36768	6.56297	648	575	503	716	553	852	772	620	591	422	534	463	SZT2	23334	chr1	43855556	43919918	13979	+
691	HYI	1.23019	1.1286	0.973782	0.917425	0.791572	0.862819	0.0852943	0.140441	0.822522	0.429309	0.14742	0.276457	0.171583	6.12278	6.42166	6.29732	6.08445	6.08576	6.20613	6.07267	6.35075	6.26053	6.62785	6.37914	6.37321	6.12537	5.7679	6.11451	6.31829	547	526	462	618	478	802	658	536	498	329	447	390	HYI	81888	chr1	43916674	43919660	1569	-
692	PTPRF	0.849103	0.748043	0.8529	0.88098	1.00447	1.14018	0.0111839	0.00118928	0.264969	0.00687765	0.974382	0.395213	0.112669	9.89926	9.66327	9.48045	9.66971	9.91224	9.81868	9.96316	9.67683	9.60584	9.70534	9.47042	9.51558	9.45466	9.80134	9.88292	9.24541	7868	6515	6948	6267	4916	6831	5668	4784	5071	5482	6174	2999	PTPRF	5792	chr1	43996547	44089343	7733	+
693	KDM4A	1.71326	1.71433	1.83165	1.00063	1.0691	1.06844	0.00181883	0.000803696	0.000751838	0.990436	0.279489	0.19561	3.15014e-05	5.95795	6.7347	6.7356	6.8311	5.93525	5.79938	6.12107	6.84396	6.63836	6.71424	6.67042	6.73575	6.79782	6.88931	6.73141	6.86756	492	395	478	873	623	852	807	691	798	723	689	573	KDM4A	9682	chr1	44115797	44171189	4509	+
694	KDM4A-AS1	1.98694	2.13218	2.07979	1.07309	1.04673	0.975431	0.00493033	0.0834404	0.0477612	0.781888	0.818487	0.934275	0.0251386	3.31606	4.30661	4.40839	4.3725	3.20112	3.0356	3.64174	4.46806	4.20264	4.23431	4.07659	4.01132	4.94051	4.38093	3.85235	4.7475	67	52	80	162	110	146	127	99	215	122	88	128	KDM4A-AS1	100132774	chr1	44165409	44173012	1560	-
695	ST3GAL3	0.697357	0.896768	0.602088	1.28595	0.863386	0.671398	0.189563	0.653577	0.104605	0.306767	0.534968	0.155552	0.166122	2.21322	1.69319	2.05602	1.48126	2.61783	2.01653	1.89797	1.49887	2.05865	1.43772	2.04421	2.40001	1.61946	1.78187	0.938551	1.59477	42	22	19	14	20	14	25	28	15	15	6	10	ST3GAL3	6487	chr1	44173204	44396837	3048	+
696	LOC101929592	1.00927	0.87838	0.87838	0.870312	0.870312	1	0.952402	0.373901	0.373901	0.180099	0.180099	0.99999	0.421566	0.187083	0.200396	0	0	0	0.501188	0	0.17689	0.396813	0	0	0	0	0	0	0	0	3	0	1	2	0	0	0	0	0	0	0	LOC101929592	101929592	chr1	44175076	44193014	456	-
697	ARTN	1.08815	1.16766	0.440964	1.07307	0.405241	0.377647	0.589781	0.328835	0.00845454	0.601614	0.00312928	0.00206416	0.000179652	4.46029	4.58217	4.68391	3.27902	4.47019	4.13874	4.71477	4.33452	4.58215	4.7935	4.51547	4.59836	4.90768	3.26556	3.4093	3.15053	173	120	176	147	145	219	175	152	210	53	63	39	ARTN	9048	chr1	44398992	44402912	2083	+
698	IPO13	0.754543	1.10442	0.875094	1.4637	1.15977	0.792353	0.0635733	0.308	0.497164	0.0213043	0.518758	0.241079	0.128997	3.26509	2.85876	3.40838	3.0726	3.14237	3.43704	3.1986	2.93596	2.56249	3.03595	3.26657	3.54784	3.39698	2.6702	2.9201	3.49881	64	71	57	51	31	59	69	70	69	33	43	51	IPO13	9670	chr1	44412478	44433694	4027	+
699	DPH2	1.09447	1.01667	0.464082	0.928911	0.424024	0.456474	0.241086	0.888866	0.000217208	0.555704	0.000543971	0.00696399	6.4871e-05	5.48826	5.61849	5.5121	4.38071	5.38755	5.50606	5.56551	5.63389	5.73868	5.47032	5.67219	5.17558	5.63736	4.44695	4.23831	4.44698	334	321	323	373	331	355	400	230	353	128	117	103	DPH2	1802	chr1	44435653	44439043	2497	+
700	ATP6V0B	1.05285	0.93828	0.882659	0.891179	0.83835	0.94072	0.617084	0.139566	0.188157	0.287652	0.211201	0.462137	0.278971	7.13423	7.20853	7.04232	6.95416	7.04199	7.17989	7.17656	7.42527	6.99054	7.17663	7.07256	7.00479	7.04879	6.71719	7.04019	7.07852	1069	1040	1001	1310	797	1177	1069	834	951	641	855	664	ATP6V0B	533	chr1	44440320	44443972	1304	+
701	B4GALT2	1.1238	1.01183	0.457429	0.90036	0.407038	0.452083	0.0893445	0.875167	0.00257738	0.130934	0.000721121	0.0026671	0.00010316	6.78169	6.95007	6.79865	5.65331	6.77498	6.89945	6.66074	6.93443	6.89591	7.0172	6.92754	6.78455	6.67249	5.4675	5.39555	6.01446	887	855	698	930	746	1053	966	715	731	266	269	315	B4GALT2	8704	chr1	44444874	44456843	2425	+
702	CCDC24	1.34225	1.68794	1.90733	1.25755	1.421	1.12997	0.0461021	5.38641e-05	0.00743461	0.0512183	0.0598581	0.301166	0.000671286	5.55264	5.97729	6.30791	6.48419	5.54326	5.55787	5.55674	5.83519	5.84977	6.21411	6.26889	6.37054	6.28215	6.18707	6.65473	6.56913	373	333	321	430	358	600	609	535	556	442	653	465	CCDC24	149473	chr1	44457280	44462198	1461	+
703	SLC6A9	1.57436	1.93118	2.02404	1.22664	1.28563	1.04809	0.00736456	7.66555e-05	0.0149989	0.0437695	0.17518	0.733601	0.000851694	5.6713	6.32606	6.62078	6.68854	5.73772	5.64827	5.62546	6.38943	6.10995	6.45596	6.59222	6.69378	6.57341	6.28056	6.86219	6.84998	428	355	337	635	430	711	764	671	682	472	755	566	SLC6A9	6536	chr1	44462155	44497164	3800	-
704	KLF17	0.832445	0.849018	0.696409	1.01991	0.836583	0.820252	0.411829	0.482427	0.0981515	0.932663	0.340327	0.345661	0.380309	0.593649	0.329076	0.357517	0.0716561	0.166509	0.87244	0.654511	0	0.212007	0.687354	0	0.205128	0.757764	0	0.205101	0	1	6	4	0	1	5	0	1	5	0	1	0	KLF17	128209	chr1	44584522	44600809	3128	+
705	DMAP1	1.32037	1.40007	1.40506	1.06036	1.06414	1.00356	0.148184	0.00698299	0.0419588	0.650509	0.691141	0.967655	0.0643485	3.8713	4.27225	4.35681	4.36193	3.92518	4.02064	3.64174	4.2677	3.93044	4.55213	4.33962	4.39337	4.33672	4.41432	4.52346	4.11818	116	110	80	140	90	184	154	131	139	125	144	81	DMAP1	55929	chr1	44679125	44686351	1695	+
706	ERI3	1.11044	1.30383	0.810572	1.17415	0.729953	0.621687	0.410309	0.123576	0.0594196	0.329053	0.0472309	0.0274618	0.0220888	4.50199	4.65313	4.88474	4.199	4.66366	4.33955	4.48443	4.38943	4.68339	4.84955	4.88851	5.13224	4.58116	4.09555	4.20284	4.29192	199	139	149	153	156	228	229	223	166	99	114	92	ERI3	79033	chr1	44686742	44820951	1775	-
707	ERI3-IT1	1	1	1	1	1	1	0.99999	0.99999	0.99999	0.99999	0.99999	0.99999	0.9999	0	0	0	0	0	0	0	0	0	0	0	0	0	0	0	0	0	0	0	0	0	0	0	0	0	0	0	0	ERI3-IT1	100874278	chr1	44688267	44709955	1120	-
708	RNF220	1.34853	1.25858	0.856786	0.933299	0.635347	0.680754	0.00978778	0.061581	0.238497	0.273259	0.00282345	0.0160706	0.0033401	6.69685	7.12824	7.02865	6.47386	6.47908	6.84315	6.74423	7.13921	7.1534	7.09139	7.09516	6.86239	7.115	6.48029	6.23937	6.6699	721	822	740	1073	893	1109	1086	755	996	543	488	499	RNF220	55182	chr1	44870960	45117396	3010	+
709	TMEM53	0.908036	1.02072	1.72118	1.1241	1.89549	1.68624	0.221096	0.915109	0.00818214	0.565479	0.00494982	0.0353963	0.0117772	3.81348	3.6743	3.84307	4.59688	3.77855	3.94484	3.70661	3.548	3.70384	3.76264	3.24771	3.99759	4.13593	4.52033	4.8094	4.43355	104	104	84	82	76	103	68	98	120	135	177	102	TMEM53	79639	chr1	45118919	45140280	2270	-
710	C1orf228	1.0913	1.06652	6.2468	0.977293	5.72417	5.85716	0.650644	0.831067	0.00659596	0.924819	0.00672527	0.00721577	0.000159386	0.605587	0.731639	0.698502	3.2487	0.794133	0.87244	0	0.724406	0.560612	0.890998	0.700347	0	1.16579	2.93844	3.0588	3.64578	6	6	0	5	3	7	5	0	9	41	48	57	C1orf228	339541	chr1	45140394	45191263	1685	+
711	KIF2C	0.938081	1.07827	0.244755	1.14945	0.26091	0.226987	0.314516	0.267152	0.000136256	0.0297697	1.93375e-05	3.36069e-05	8.86404e-08	7.03292	6.9407	7.14164	5.00232	7.16762	6.95525	6.9658	6.97539	6.97429	6.8699	7.23458	7.08653	7.09909	5.10136	5.11942	4.75831	1167	889	864	957	788	950	1197	883	985	205	221	129	KIF2C	11004	chr1	45205490	45233438	2965	+
712	RPS8	1.22656	1.25456	1.32148	1.02283	1.07739	1.05334	0.000400826	0.000252315	0.000755077	0.3761	0.0745245	0.166002	1.70187e-05	11.3585	11.6531	11.6857	11.7607	11.3416	11.3687	11.365	11.6881	11.662	11.6081	11.7266	11.6816	11.6478	11.7517	11.6996	11.8277	21205	19091	18371	25288	20464	25566	27107	21493	23215	21204	21766	17986	RPS8	6202	chr1	45241246	45244412	705	+
713	SNORD55	1.05277	1.04166	1	0.98945	0.949879	0.960006	0.373901	0.373901	0.99999	0.876798	0.373901	0.373901	0.591403	0	0.0741849	0.058884	0	0	0	0	0	0.212007	0	0.169898	0	0	0	0	0	0	0	0	0	1	0	1	0	0	0	0	0	SNORD55	26811	chr1	45241537	45241610	74	+
714	SNORD46	1	1.04606	1.54037	1.04606	1.54037	1.47254	0.99999	0.373901	0.11612	0.373901	0.11612	0.145646	0.0659833	0	0	0.0649626	0.623273	0	0	0	0	0	0	0	0	0.18672	0.858305	0	0.854546	0	0	0	0	0	0	0	0	1	5	0	4	SNORD46	94161	chr1	45242164	45242261	98	+
715	SNORD38A	0.903647	0.745503	0.754098	0.824993	0.834504	1.01153	0.730053	0.465823	0.395223	0.539879	0.377145	0.972478	0.700364	1.83838	1.69221	1.41466	1.4312	2.33262	1.07565	1.84132	2.00008	1.45485	1.5622	1.32178	0.544352	2.01429	1.47944	1.71875	1.00737	33	8	18	23	11	16	12	3	22	11	15	5	SNORD38A	94162	chr1	45243514	45243584	71	+
716	SNORD38B	1.09813	0.919792	0.845236	0.837599	0.769706	0.918943	0.530815	0.645911	0.484292	0.366945	0.299304	0.757158	0.550552	0.588503	0.72355	0.467882	0.345929	0.315773	0.758983	0.654511	0.834036	0.396813	0.890998	0	0.544352	0.757764	0.858305	0	0	2	5	4	6	2	7	0	3	5	5	0	0	SNORD38B	94163	chr1	45244062	45244130	69	+
717	BEST4	1.44804	1.15213	3.00515	0.795645	2.07532	2.60835	0.196273	0.615061	0.0204061	0.304064	0.0411652	0.0233716	0.00574631	0.362283	0.896387	0.566583	1.94972	0.892488	0	0	1.20442	0.841161	0.573628	0.32188	0.938648	0.352021	1.47944	2.31381	1.93684	7	0	0	10	5	4	2	6	2	11	26	14	BEST4	266675	chr1	45249257	45253426	2096	-
718	PLK3	0.499287	0.475746	0.445163	0.952852	0.891598	0.935715	0.0177875	0.00971693	0.00904956	0.752601	0.517213	0.526658	0.00158562	2.86374	1.86168	1.79201	1.69615	3.14237	2.61424	2.78332	1.95225	2.11245	1.43772	1.85781	1.65032	1.8581	1.91222	1.65018	1.49489	64	37	41	22	21	14	21	14	19	17	14	9	PLK3	1263	chr1	45266036	45271667	2358	+
719	TCTEX1D4	0.546646	0.559525	0.485852	1.02356	0.888787	0.868329	0.0472558	0.0496612	0.0322083	0.82615	0.357706	0.239494	0.00396936	2.60836	1.73704	1.77063	1.56695	2.99518	2.32634	2.40752	1.79844	1.88404	1.5013	1.85781	1.57833	1.8581	1.78187	1.50243	1.38757	57	29	30	19	17	15	21	13	19	15	12	8	TCTEX1D4	343521	chr1	45271582	45272957	1268	-
720	BTBD19	1	1	1	1	1	1	0.99999	0.99999	0.99999	0.99999	0.99999	0.99999	0.9999	0	0	0	0	0	0	0	0	0	0	0	0	0	0	0	0	0	0	0	0	0	0	0	0	0	0	0	0	BTBD19	149478	chr1	45274154	45279801	1572	+
721	PTCH2	0.999974	1.18099	1.31283	1.18102	1.31287	1.11164	0.999877	0.364781	0.230054	0.416387	0.261846	0.629141	0.447541	0.280535	0.280498	0.520528	0.673221	0.451032	0.352667	0	0.605757	0	0.166157	0.169898	0.818803	0.500313	0.217332	0.688017	1.00737	3	2	0	4	0	1	1	5	3	1	4	5	PTCH2	8643	chr1	45285516	45308616	4702	-
722	EIF2B3	1.11108	0.834373	0.381377	0.750958	0.343249	0.457082	0.173282	0.0558455	8.43333e-05	0.0244542	0.000289033	0.00126298	1.57901e-06	4.72576	4.87772	4.46453	3.33505	4.64261	4.80733	4.72264	4.97838	4.92054	4.7219	4.4344	4.6254	4.31685	3.26556	3.25625	3.4728	196	195	177	234	185	208	165	155	137	53	56	50	EIF2B3	8891	chr1	45316194	45452394	2325	-
723	HECTD3	0.893385	0.907596	2.09169	1.01591	2.34131	2.30465	0.601634	0.237675	0.00103105	0.945218	0.00578036	0.000970891	0.00161706	3.44699	3.28434	3.30711	4.51166	3.39814	3.39968	3.5386	3.16303	2.74389	3.76264	3.47551	3.25643	3.17218	4.45766	4.39317	4.66946	78	69	74	61	36	103	81	56	58	129	131	121	HECTD3	79654	chr1	45468220	45477027	3628	-
724	UROD	1.0538	1.12026	1.39611	1.06307	1.32483	1.24623	0.373876	0.254637	0.143083	0.452088	0.184273	0.288637	0.127203	5.146	5.22161	5.30984	5.62741	5.17438	5.24674	5.00647	5.28389	5.1882	5.19066	5.45509	5.11326	5.34048	5.49896	5.28684	6.00087	287	267	217	291	224	291	343	220	286	272	249	312	UROD	7389	chr1	45477805	45481341	1571	+
725	ZSWIM5	1.02374	1.13428	1.08599	1.10798	1.06081	0.957425	0.911819	0.513505	0.736671	0.670208	0.836351	0.868079	0.947353	0.393979	0.427829	0.575762	0.512993	0.315773	0.635836	0.193482	0	0.841161	0.315138	0.906778	0.544352	0.18672	0.98221	0.38464	0	2	4	1	0	5	2	7	3	1	6	2	0	ZSWIM5	57643	chr1	45482076	45672250	5836	-
726	LINC01144	0.796974	0.694232	0.769022	0.871084	0.964927	1.10773	0.461254	0.110856	0.210412	0.717994	0.921942	0.697647	0.516069	1.16216	0.834769	0.635653	0.78326	1.30338	1.25374	0.896173	1.49887	0.212007	0.450165	0.32188	0.384687	1.07409	1.20204	0.544289	0.48964	12	10	6	14	1	3	2	2	8	8	3	2	LINC01144	400752	chr1	45769582	45771291	1710	+
727	HPDL	0.677063	0.631506	0.28664	0.932714	0.423358	0.453899	0.03611	0.0283754	0.00226452	0.498128	0.00120628	0.00428141	5.9317e-05	5.08805	4.52541	4.42492	3.28536	4.78386	5.16558	5.27062	4.41612	4.6655	4.48294	4.55436	4.1789	4.51295	3.19047	3.56638	3.04853	217	252	262	156	154	175	180	112	158	50	71	36	HPDL	84842	chr1	45792545	45794346	1802	+
728	MUTYH	1.12136	0.994296	1.09838	0.886692	0.979512	1.10468	0.277941	0.945947	0.561697	0.332191	0.902899	0.568681	0.734693	3.63919	3.80443	3.63093	3.77456	3.69925	3.67458	3.5386	3.95227	3.55634	3.87493	3.49163	3.82169	3.55797	3.46989	3.65653	4.11818	98	85	74	111	68	112	82	86	78	62	76	81	MUTYH	4595	chr1	45794914	45806142	2173	-
729	TOE1	1.66965	1.48553	0.750245	0.889725	0.449342	0.505034	0.00591599	0.0082443	0.0353194	0.193145	0.000823966	0.000402458	2.54887e-05	4.57989	5.31944	5.15087	4.16532	4.40504	4.53316	4.77651	5.39987	5.13719	5.40532	5.17469	5.24115	5.02865	4.08176	4.22658	4.18381	165	160	184	316	216	339	281	241	229	98	116	85	TOE1	114034	chr1	45805342	45809650	2392	+
730	TESK2	1.6524	1.64589	1.0308	0.996065	0.623821	0.626285	0.0286293	0.0476248	0.860451	0.982742	0.0562769	0.0790242	0.0253524	4.06085	4.78541	4.77973	4.10462	4.18011	3.83715	4.14146	4.68843	4.55326	5.06477	4.76795	5.08106	4.41356	4.18853	4.38265	3.64578	140	96	116	190	142	266	210	215	147	106	130	57	TESK2	10420	chr1	45809555	45956840	3076	-
731	CCDC163P	0.592279	0.816611	0.471196	1.37876	0.795564	0.577014	0.0468572	0.413072	0.0238986	0.282965	0.373458	0.136046	0.0598618	2.06073	1.30508	1.76845	0.975126	2.14584	1.68498	2.28542	0.935919	1.2778	1.62064	2.08728	1.0493	1.96408	0.858305	1.42247	0.48964	28	16	27	7	9	17	26	7	21	5	11	2	CCDC163P	126661	chr1	45959598	45965751	2169	-
732	MMACHC	1.21664	1.39326	1.24088	1.14517	1.01992	0.890632	0.00307271	0.0120441	0.234025	0.114782	0.894029	0.467866	0.0754826	8.66114	8.94404	9.1396	8.9725	8.59931	8.73542	8.64536	8.98805	8.92958	8.91343	9.16592	9.27208	8.96403	8.72694	8.7945	9.32028	3162	3071	2783	3885	3074	3942	4588	4040	3607	2600	2900	3159	MMACHC	25974	chr1	45965856	45976739	2850	+
733	PRDX1	1.25846	1.35353	1.15545	1.07554	0.918143	0.853657	0.000680834	0.000994239	0.279347	0.112059	0.460703	0.202377	0.0214749	10.3947	10.7263	10.8314	10.6031	10.4067	10.413	10.3638	10.7811	10.6867	10.7095	10.9124	10.8012	10.777	10.4242	10.4552	10.883	11088	9840	9174	13482	10406	13710	15413	11672	12692	8445	9183	9342	PRDX1	5052	chr1	45976707	45988562	1762	-
734	AKR1A1	0.982181	1.00511	1.43033	1.02334	1.45628	1.42307	0.821337	0.943512	0.0389577	0.718947	0.0317638	0.0347145	0.00719501	5.79044	5.7645	5.79779	6.30679	5.93236	5.64827	5.77663	5.79169	5.62759	5.86415	5.69673	5.87662	5.81428	6.09056	6.25964	6.53496	491	355	375	417	306	469	407	378	400	413	495	454	AKR1A1	10327	chr1	46016455	46035723	1491	+
735	NASP	0.871886	0.782293	0.426127	0.897242	0.488742	0.544716	0.0199971	0.00376934	0.00037116	0.0344914	0.000668078	0.00175411	1.80632e-05	8.0029	7.80511	7.64868	6.77225	7.9211	8.06209	8.02187	7.8524	7.81373	7.74724	7.71658	7.64776	7.57839	6.73712	6.51954	7.01683	1973	1923	1804	1764	1415	1752	1675	1306	1376	650	594	636	NASP	4678	chr1	46049660	46084578	3291	+
736	CCDC17	0.585671	0.762432	1.43556	1.30181	2.45114	1.88287	0.0190885	0.143084	0.0958644	0.11134	0.00837223	0.0238006	0.00131066	1.51152	0.739683	1.1202	2.03313	1.37318	1.33517	1.78234	0.605757	0.707695	0.890998	0.807251	1.33793	1.16579	1.712	2.31381	2.01103	13	11	17	4	4	7	6	10	9	14	26	15	CCDC17	149483	chr1	46085716	46089731	2223	-
737	GPBP1L1	1.05568	1.1214	1.2634	1.06226	1.19677	1.12663	0.391343	0.00708054	0.0348832	0.334188	0.107094	0.171117	0.0269503	5.7689	5.84707	5.9342	6.10621	5.73772	5.80297	5.76526	5.97937	5.71279	5.83668	5.88241	5.95333	5.96549	6.28056	5.97431	6.04569	428	396	372	476	325	460	464	399	445	472	405	322	GPBP1L1	60313	chr1	46092976	46152302	3738	-
738	RPS15AP10	1.0535	0.937666	1.24469	0.890047	1.18148	1.32743	0.566155	0.67009	0.0687515	0.425001	0.105108	0.0927477	0.135982	4.25948	4.33467	4.16663	4.57527	4.41334	4.0809	4.26507	4.47654	4.26336	4.25291	3.89459	4.48481	4.05429	4.55067	4.43453	4.72563	166	115	127	163	115	148	111	140	113	138	135	126	RPS15AP10	728963	chr1	46111452	46112357	906	-
739	TMEM69	0.791093	0.89729	0.731014	1.13424	0.924055	0.814691	0.169046	0.535846	0.221175	0.425748	0.72748	0.414008	0.413066	5.68618	5.3481	5.52982	5.23415	5.46151	5.96842	5.57857	5.13117	5.38684	5.50175	5.23338	5.48704	5.81073	5.56486	5.43175	4.48652	352	445	326	261	258	363	293	287	399	285	276	106	TMEM69	51249	chr1	46153847	46160108	1471	+
740	IPP	0.940946	1.0357	0.975149	1.1007	1.03635	0.941536	0.200043	0.5388	0.822209	0.0800237	0.744035	0.592994	0.701934	4.23748	4.14966	4.28808	4.20117	4.3368	4.20523	4.16474	4.11316	4.17762	4.15745	4.17968	4.36155	4.31685	4.34676	4.32883	3.88159	157	126	118	125	108	138	137	128	137	119	125	68	IPP	3652	chr1	46159998	46216485	3564	-
741	MAST2	0.913114	1.01867	0.655226	1.1156	0.717574	0.643221	0.199754	0.811515	0.0319742	0.276538	0.0869472	0.0421249	0.0228805	5.08913	4.958	5.11581	4.4792	5.00883	5.14315	5.11202	4.91741	4.84309	5.10114	5.26186	5.13851	4.92747	4.43615	4.05157	4.842	255	248	234	224	175	273	299	224	213	127	102	137	MAST2	23139	chr1	46269285	46501796	5738	+
742	PIK3R3	0.482169	0.625396	0.876499	1.29705	1.81783	1.40151	2.52507e-06	5.51678e-06	0.135417	0.000683252	0.00413598	0.0195725	5.49755e-06	6.46986	5.41747	5.79271	6.27969	6.48303	6.47446	6.45192	5.43944	5.34812	5.46235	5.79742	5.75127	5.82838	6.0802	6.2768	6.45747	723	635	603	325	251	353	437	346	404	410	501	430	PIK3R3	8503	chr1	46505812	46642167	5541	-
743	LOC101929626	1.07688	0.70446	0.567349	0.65417	0.526847	0.805367	0.531192	0.338178	0.0454333	0.255578	0.0376003	0.669706	0.131411	1.35046	1.45732	0.845054	0.532772	1.50339	1.33517	1.19641	1.28385	1.68535	1.3712	0.32188	1.65032	0	1.09631	0	0.265494	15	11	9	11	14	13	2	14	0	7	0	1	LOC101929626	101929626	chr1	46599043	46604752	358	+
744	TSPAN1	0.656549	0.470021	1.21368	0.715897	1.84858	2.58219	0.0091012	0.00107686	0.0791166	0.0217795	0.00263571	0.000587425	1.32263e-05	7.52682	6.9198	6.43762	7.80622	7.6825	7.42275	7.46139	7.09309	6.76345	6.88339	6.55435	6.2855	6.46024	7.72702	7.71204	7.96534	1671	1232	1221	1039	680	959	744	504	630	1297	1366	1232	TSPAN1	10103	chr1	46640749	46651634	1629	+
745	POMGNT1	0.927534	0.852808	0.59517	0.919436	0.641669	0.697895	0.533577	0.144439	0.015168	0.383434	0.0252635	0.0175658	0.00527121	4.66191	4.55338	4.4322	3.91328	4.85267	4.64117	4.46581	4.50168	4.37763	4.75488	4.35732	4.49462	4.44135	3.82468	4.17871	3.69162	228	173	147	166	125	213	156	141	150	81	112	59	POMGNT1	55624	chr1	46654353	46685977	3510	-
746	LURAP1	0.962211	0.924591	1.14935	0.960902	1.19448	1.24309	0.677072	0.373901	0.33682	0.373901	0.194985	0.120755	0.221187	0.113113	0.0575383	0	0.313926	0.315773	0	0	0	0	0.166157	0	0	0	0.40617	0	0.48964	2	0	0	0	0	1	0	0	0	2	0	2	LURAP1	541468	chr1	46669006	46686928	1849	+
747	RAD54L	0.856967	1.03847	0.874279	1.21179	1.0202	0.841895	0.159761	0.570664	0.596546	0.0713608	0.941765	0.489234	0.591413	6.21413	5.99145	6.26859	6.0203	6.11661	6.35265	6.16213	5.85483	5.90035	6.19501	6.3507	6.2713	6.17863	6.05572	6.51472	5.20016	559	583	492	436	371	592	645	499	517	403	592	177	RAD54L	8438	chr1	46713367	46744145	2549	+
748	LRRC41	0.911491	1.04712	0.974795	1.1488	1.06945	0.930927	0.428229	0.526752	0.929934	0.229999	0.830819	0.800319	0.888431	6.25384	6.12014	6.32027	6.21701	6.15179	6.39599	6.20205	5.85483	6.13616	6.33028	6.41761	6.32453	6.21128	6.38809	6.69571	5.15996	573	601	506	436	438	651	676	518	529	509	672	172	LRRC41	10489	chr1	46744072	46769038	2948	-
749	UQCRH	0.975561	0.978267	0.860168	1.00277	0.881716	0.879277	0.648313	0.691197	0.0619292	0.888067	0.0119553	0.0145584	0.0271178	8.81048	8.77479	8.77878	8.59317	8.67337	8.91581	8.83185	8.80409	8.75715	8.76266	8.75881	8.82223	8.7543	8.67279	8.55182	8.55148	3329	3481	3168	3419	2727	3550	3458	2956	3118	2504	2450	1852	UQCRH	7388	chr1	46769285	46782449	771	+
750	NSUN4	1.38924	1.13824	1.14436	0.819323	0.823729	1.00538	0.121673	0.347599	0.288567	0.248364	0.240441	0.951753	0.182771	4.412	4.8863	4.5988	4.60654	4.12047	4.64915	4.41818	4.50996	5.13069	4.94982	4.49961	4.49462	4.7829	4.56064	4.73687	4.5123	134	174	142	167	215	245	173	141	192	139	168	108	NSUN4	387338	chr1	46805849	46830824	5424	+
751	FAAH	0.83066	1.04273	1.85186	1.2553	2.22938	1.77597	0.300341	0.856042	0.00683194	0.412371	0.00481102	0.0306781	0.0161472	1.05766	0.789994	1.11803	1.94664	0.984563	0.87244	1.28404	0.33444	0.963318	0.982965	1.5234	1.15206	0.500313	1.712	2.01982	2.0816	8	6	10	2	6	8	15	8	3	14	20	16	FAAH	2166	chr1	46859939	46879520	2095	+
752	FAAHP1	0.960818	1.04932	1.16281	1.09212	1.21023	1.10815	0.373901	0.637163	0.207749	0.373901	0.116502	0.445987	0.285297	0.0576648	0	0.127126	0.275284	0.166509	0	0	0	0	0	0	0	0.352021	0.40617	0.38464	0	1	0	0	0	0	0	0	0	2	2	2	0	FAAHP1	729041	chr1	46899499	46911374	1267	+
753	LINC01398	1	1	1	1	1	1	0.99999	0.99999	0.99999	0.99999	0.99999	0.99999	0.9999	0	0	0	0	0	0	0	0	0	0	0	0	0	0	0	0	0	0	0	0	0	0	0	0	0	0	0	0	LINC01398	101929651	chr1	46912345	46915376	1129	-
754	DMBX1	0.954344	0.954344	1.21144	1	1.2694	1.2694	0.373901	0.373901	0.463503	0.99999	0.373901	0.373901	0.501634	0.0674187	0	0	0.344143	0	0	0.193482	0	0	0	0	0	0	0	0	0.854546	0	0	1	0	0	0	0	0	0	0	0	4	DMBX1	127343	chr1	46972668	46979886	3063	+
755	MKNK1-AS1	0.967925	1.53073	0.953716	1.58145	0.98532	0.623049	0.786432	0.273755	0.766586	0.242779	0.912762	0.243137	0.216893	0.454807	0.407775	1.06902	0.38644	0.166509	0.501188	0.654511	0.33444	0.560612	0.315138	0.700347	0.544352	1.68292	0.217332	0.205101	0.683599	1	3	4	2	3	2	5	3	16	1	1	3	MKNK1-AS1	100507423	chr1	47004368	47035927	2445	+
756	KNCN	1	1	1	1	1	1	0.99999	0.99999	0.99999	0.99999	0.99999	0.99999	0.9999	0	0	0	0	0	0	0	0	0	0	0	0	0	0	0	0	0	0	0	0	0	0	0	0	0	0	0	0	KNCN	148930	chr1	47011316	47016887	2392	-
757	MKNK1	1.20995	1.38423	1.19258	1.14404	0.985642	0.861548	0.00458853	0.012908	0.224664	0.134686	0.904811	0.295068	0.0504754	5.33062	5.60557	5.79971	5.58471	5.28263	5.32855	5.37908	5.53588	5.66407	5.61388	5.96555	5.75536	5.66119	5.299	5.54936	5.85238	310	283	283	348	314	393	492	347	359	236	300	281	MKNK1	8569	chr1	47023079	47069966	2979	-
758	MOB3C	1.66299	1.87173	0.964443	1.12552	0.579944	0.515268	0.0357287	0.012117	0.836919	0.329936	0.00895956	0.00208778	0.00158422	3.50925	4.24303	4.41362	3.45701	3.25758	3.90539	3.26472	4.46806	4.07295	4.15745	4.25716	4.58004	4.38522	3.44857	3.3672	3.54949	70	101	60	162	100	138	145	150	144	61	61	53	MOB3C	148932	chr1	47073387	47082563	2985	-
759	ATPAF1	1.22612	1.23528	0.742054	1.00746	0.605202	0.600719	0.118203	0.0085299	0.00356733	0.944518	0.0161403	0.00149331	0.000870615	4.21959	4.5137	4.52443	3.78919	4.19945	4.22672	4.2324	4.56665	4.70106	4.23431	4.49162	4.44488	4.63028	3.72177	3.94112	3.69162	142	128	124	174	158	146	172	136	172	75	94	59	ATPAF1	64756	chr1	47100711	47134099	2152	-
760	TEX38	0.5694	0.523845	0.779347	0.919995	1.36872	1.48774	0.418903	0.373901	0.703943	0.373901	0.463915	0.373901	0.654038	0.932789	0.120303	0	0.573127	0	0	1.89797	0.33444	0	0	0	0	0	1.30055	0	0	0	0	19	2	0	0	0	0	0	9	0	0	TEX38	374973	chr1	47137505	47139256	2045	+
761	EFCAB14-AS1	0.742857	0.688482	0.571963	0.926804	0.769951	0.830759	0.116366	0.0826682	0.00338123	0.750225	0.191399	0.373901	0.0449466	0.806006	0.377161	0.267497	0	0.984563	0.758983	0.654511	0.724406	0	0.315138	0	0.688094	0	0	0	0	8	5	4	5	0	2	0	4	0	0	0	0	EFCAB14-AS1	100130197	chr1	47139708	47157769	583	+
762	EFCAB14	1.15962	1.19655	1.40937	1.03184	1.21537	1.17786	0.0473774	0.00207828	0.221424	0.567453	0.434355	0.49457	0.418695	6.75481	6.96846	7.01369	7.24986	6.72581	6.79539	6.7423	6.84886	6.96335	7.08362	6.9713	7.00135	7.06675	7.56554	7.455	6.51915	857	795	739	876	782	1103	996	832	963	1159	1142	449	EFCAB14	9813	chr1	47140831	47184736	5767	-
763	CYP4B1	1	1.05093	1.24309	1.05093	1.24309	1.18284	0.99999	0.373901	0.120755	0.373901	0.120755	0.224129	0.100754	0	0	0.0716659	0.313926	0	0	0	0	0	0	0	0.205128	0	0.40617	0	0.48964	0	0	0	0	0	0	0	1	0	2	0	2	CYP4B1	1580	chr1	47264670	47285021	2310	+
764	CYP4Z2P	0.912675	0.912675	1.0116	1	1.10839	1.10839	0.373901	0.373901	0.934186	0.99999	0.373901	0.373901	0.594645	0.131827	0	0	0.148463	0	0	0.364058	0	0	0	0	0	0	0.40617	0	0	0	0	2	0	0	0	0	0	0	2	0	0	CYP4Z2P	163720	chr1	47308767	47366147	1474	-
765	CYP4A11	1	1	1	1	1	1	0.99999	0.99999	0.99999	0.99999	0.99999	0.99999	0.9999	0	0	0	0	0	0	0	0	0	0	0	0	0	0	0	0	0	0	0	0	0	0	0	0	0	0	0	0	CYP4A11	1579	chr1	47394846	47407156	2552	-
766	CYP4X1	1	1	1.06735	1	1.06735	1.06735	0.99999	0.99999	0.373901	0.99999	0.373901	0.373901	0.441099	0	0	0	0.0940321	0	0	0	0	0	0	0	0	0	0	0	0.265494	0	0	0	0	0	0	0	0	0	0	0	1	CYP4X1	260293	chr1	47489240	47516423	2357	+
767	CYP4Z1	0.960818	1.12093	0.960818	1.16664	1	0.857163	0.373901	0.503854	0.373901	0.373901	0.99999	0.373901	0.516322	0.0576648	0	0.222358	0	0.166509	0	0	0	0	0	0.584882	0	0	0	0	0	1	0	0	0	0	0	4	0	0	0	0	0	CYP4Z1	199974	chr1	47533160	47583992	1907	+
768	CYP4A22	1	1	1	1	1	1	0.99999	0.99999	0.99999	0.99999	0.99999	0.99999	0.9999	0	0	0	0	0	0	0	0	0	0	0	0	0	0	0	0	0	0	0	0	0	0	0	0	0	0	0	0	CYP4A22	284541	chr1	47603097	47614526	1864	+
769	LINC00853	0.698986	0.747859	0.789109	1.06992	1.12893	1.05516	0.235148	0.294906	0.378165	0.46591	0.279833	0.461692	0.296928	0.713549	0.196885	0.294388	0.371847	0.57469	0.187083	1.19641	0	0.396813	0.166157	0.32188	0.205128	0.352021	0.40617	0.205101	0.48964	4	1	9	0	2	1	2	1	2	2	1	2	LINC00853	100874253	chr1	47644922	47646011	661	+
770	PDZK1IP1	1.70207	1.00706	20.4938	0.591668	12.0405	20.3501	0.0325102	0.966076	0.000313872	0.0261339	0.000366244	0.000312772	1.00899e-07	0.91701	1.6843	0.927163	5.27412	1.07111	0.501188	1.1031	1.90278	1.36904	1.73085	1.16979	0.818803	0.757764	5.03137	5.32033	5.44062	9	3	8	21	10	19	10	5	5	195	255	210	PDZK1IP1	10158	chr1	47649261	47655771	894	-
771	TAL1	1	1	1	1	1	1	0.99999	0.99999	0.99999	0.99999	0.99999	0.99999	0.9999	0	0	0	0	0	0	0	0	0	0	0	0	0	0	0	0	0	0	0	0	0	0	0	0	0	0	0	0	TAL1	6886	chr1	47681962	47698007	5103	-
772	STIL	1.03762	0.982123	0.455039	0.946515	0.438541	0.463322	0.759137	0.896891	0.0154085	0.410352	0.00115366	0.00471135	0.00122586	5.40835	5.46163	5.38233	4.27241	5.32728	5.69529	5.14751	5.46522	5.4613	5.45835	5.45509	5.19376	5.481	4.55067	4.39317	3.75776	320	367	240	331	272	352	343	233	316	138	131	62	STIL	6491	chr1	47715811	47779819	4898	-
773	CMPK1	0.906806	0.975781	0.938731	1.07606	1.03521	0.962031	0.477986	0.845531	0.782434	0.0839651	0.863541	0.840398	0.922266	6.37375	6.23262	6.33838	6.28253	6.38296	6.63381	6.04472	6.26526	6.14264	6.28583	6.30354	6.34907	6.36187	6.61561	6.41235	5.65247	674	710	453	582	440	631	624	527	588	597	551	244	CMPK1	51727	chr1	47799469	47844511	3508	+
774	LINC01389	0.78025	0.913228	2.45626	1.17043	3.14804	2.68964	0.134922	0.718595	0.015529	0.588593	0.00973919	0.0195086	0.00218335	1.23334	0.875348	1.10238	2.5298	1.15276	1.07565	1.4448	1.12035	0.560612	0.890998	1.64369	0.818803	0.634773	2.14216	2.86065	2.49751	10	8	12	9	3	7	17	5	4	21	41	23	LINC01389	102724077	chr1	47846468	47902989	861	-
775	FOXE3	0.66792	0.8362	0.778245	1.25195	1.16518	0.930693	0.0300055	0.435636	0.0917488	0.370897	0.0773524	0.745936	0.165309	0.656437	0.0741849	0.398358	0.294734	0.794133	0.352667	0.780396	0	0.212007	0	0.169898	0	0.871087	0.40617	0.205101	0.265494	6	2	5	0	1	0	1	0	6	2	1	1	FOXE3	2301	chr1	47881744	47883724	1981	+
776	FOXD2-AS1	0.831558	0.769128	0.669975	0.924924	0.805687	0.871085	0.337352	0.104842	0.0511829	0.647319	0.296489	0.283724	0.138622	0.726283	0.460171	0.347578	0.148463	0.984563	0.635836	0.516581	0.724406	0.560612	0	0.32188	0.205128	0.500313	0.40617	0	0	8	4	3	5	3	0	2	1	3	2	0	0	FOXD2-AS1	84793	chr1	47897807	47900313	2507	-
777	FOXD2	0.898842	1.21644	1.81983	1.35334	2.02464	1.49603	0.551579	0.114896	0.0441508	0.0532895	0.0324239	0.0837742	0.00904285	2.40125	2.24739	2.68391	3.26505	2.67422	2.28595	2.19787	2.47652	2.35495	1.83324	2.67222	2.73404	2.64399	3.13814	2.94893	3.6223	44	28	25	35	26	21	43	37	38	48	44	56	FOXD2	2306	chr1	47901689	47906363	4675	+
778	TRABD2B	1	1	1	1	1	1	0.99999	0.99999	0.99999	0.99999	0.99999	0.99999	0.9999	0	0	0	0	0	0	0	0	0	0	0	0	0	0	0	0	0	0	0	0	0	0	0	0	0	0	0	0	TRABD2B	388630	chr1	48226200	48462562	7029	-
779	SKINTL	1	1	1	1	1	1	0.99999	0.99999	0.99999	0.99999	0.99999	0.99999	0.9999	0	0	0	0	0	0	0	0	0	0	0	0	0	0	0	0	0	0	0	0	0	0	0	0	0	0	0	0	SKINTL	.	chr1	48567387	48648100	1511	-
780	SLC5A9	1	1	1	1	1	1	0.99999	0.99999	0.99999	0.99999	0.99999	0.99999	0.9999	0	0	0	0	0	0	0	0	0	0	0	0	0	0	0	0	0	0	0	0	0	0	0	0	0	0	0	0	SLC5A9	200010	chr1	48688357	48714316	3274	+
781	SPATA6	1	1	1	1	1	1	0.99999	0.99999	0.99999	0.99999	0.99999	0.99999	0.9999	0	0	0	0	0	0	0	0	0	0	0	0	0	0	0	0	0	0	0	0	0	0	0	0	0	0	0	0	SPATA6	54558	chr1	48761044	48937880	5060	-
782	AGBL4	1	1	1	1	1	1	0.99999	0.99999	0.99999	0.99999	0.99999	0.99999	0.9999	0	0	0	0	0	0	0	0	0	0	0	0	0	0	0	0	0	0	0	0	0	0	0	0	0	0	0	0	AGBL4	84871	chr1	48998527	50489626	2988	-
783	BEND5	1	1	1	1	1	1	0.99999	0.99999	0.99999	0.99999	0.99999	0.99999	0.9999	0	0	0	0	0	0	0	0	0	0	0	0	0	0	0	0	0	0	0	0	0	0	0	0	0	0	0	0	BEND5	79656	chr1	49193195	49242641	1767	-
784	LOC101929721	1	1	1	1	1	1	0.99999	0.99999	0.99999	0.99999	0.99999	0.99999	0.9999	0	0	0	0	0	0	0	0	0	0	0	0	0	0	0	0	0	0	0	0	0	0	0	0	0	0	0	0	LOC101929721	101929721	chr1	49723083	49734966	575	+
785	AGBL4-IT1	1	1	1	1	1	1	0.99999	0.99999	0.99999	0.99999	0.99999	0.99999	0.9999	0	0	0	0	0	0	0	0	0	0	0	0	0	0	0	0	0	0	0	0	0	0	0	0	0	0	0	0	AGBL4-IT1	100874313	chr1	49839873	49937757	514	-
786	ELAVL4	1	1.08332	1	1.08332	1	0.923089	0.99999	0.373901	0.99999	0.373901	0.99999	0.373901	0.441099	0	0	0.115459	0	0	0	0	0	0	0	0.32188	0	0	0	0	0	0	0	0	0	0	0	2	0	0	0	0	0	ELAVL4	1996	chr1	50513686	50669457	7693	+
787	DMRTA2	1.00722	0.890996	1.10176	0.884608	1.09386	1.23654	0.966024	0.373901	0.544188	0.373901	0.583962	0.123733	0.522499	0.166509	0.17689	0	0.306312	0.451032	0	0	0.476467	0	0	0	0	0	0	0.38464	0.48964	3	0	0	3	0	0	0	0	0	0	2	2	DMRTA2	63950	chr1	50883223	50889119	3083	-
788	FAF1	1.22594	1.00898	0.550324	0.823022	0.4489	0.545429	0.0819499	0.908129	0.00543311	0.0374215	0.00108607	0.000615192	6.89262e-05	6.86481	7.1587	6.8777	6.00317	6.65401	7.00119	6.91695	7.13654	7.29973	7.02668	6.90815	6.8201	6.90317	5.83518	6.20393	5.94519	815	918	835	1071	989	1060	953	733	859	345	476	300	FAF1	11124	chr1	50906935	51425936	2583	-
789	CDKN2C	0.587242	1.00076	1.0404	1.70417	1.77167	1.03961	0.017198	0.996229	0.90042	0.0569975	0.211919	0.908627	0.171337	2.90397	2.13599	2.90507	2.9611	3.08112	2.73916	2.87084	2.47652	1.88404	1.97437	2.97707	2.48121	3.17218	2.08802	3.56638	2.86066	61	41	44	35	17	24	55	30	58	20	71	31	CDKN2C	1031	chr1	51434367	51440306	2615	+
790	C1orf185	1	1	1	1	1	1	0.99999	0.99999	0.99999	0.99999	0.99999	0.99999	0.9999	0	0	0	0	0	0	0	0	0	0	0	0	0	0	0	0	0	0	0	0	0	0	0	0	0	0	0	0	C1orf185	284546	chr1	51567906	51613754	911	+
791	RNF11	1.27831	1.48783	1.54791	1.1639	1.2109	1.04038	0.0201149	0.00104362	0.0201256	0.0587494	0.160585	0.708136	0.00318418	5.0386	5.39283	5.6118	5.66892	4.98674	4.98814	5.13578	5.53182	5.3425	5.29302	5.58096	5.55426	5.69621	5.84338	5.73874	5.3859	251	222	238	347	250	313	375	301	368	347	343	202	RNF11	26994	chr1	51701945	51739119	3074	+
792	TTC39A	1.04064	1.08278	2.27953	1.0405	2.19051	2.10525	0.611021	0.699328	0.0017147	0.840156	0.00176581	0.00866697	0.00175845	2.33491	2.39238	2.44965	3.52365	2.18518	2.47746	2.32728	2.44231	2.26278	2.46373	2.78115	2.55808	1.8581	3.42692	3.4093	3.71401	29	33	28	34	24	37	47	32	19	60	63	60	TTC39A	22996	chr1	51752930	51810788	3965	-
793	TTC39A-AS1	1	1	1	1	1	1	0.99999	0.99999	0.99999	0.99999	0.99999	0.99999	0.9999	0	0	0	0	0	0	0	0	0	0	0	0	0	0	0	0	0	0	0	0	0	0	0	0	0	0	0	0	TTC39A-AS1	102724097	chr1	51795326	51796953	650	+
794	EPS15	0.980222	1.01085	1.25606	1.03124	1.2814	1.24257	0.764409	0.93529	0.0722224	0.796274	0.0346598	0.155167	0.107426	5.36037	5.33155	5.37593	5.68927	5.31403	5.51919	5.23257	5.31259	5.37038	5.31088	5.65797	5.25276	5.16824	5.87569	5.59111	5.5812	317	324	255	297	255	317	396	243	253	355	309	232	EPS15	2060	chr1	51819935	51984995	5220	-
795	OSBPL9	1.02703	1.07692	1.28867	1.04858	1.25476	1.19662	0.651319	0.272935	0.0509344	0.299518	0.0512671	0.0972023	0.0261306	7.20826	7.24674	7.31518	7.57415	7.05665	7.28353	7.27343	7.17871	7.26896	7.29012	7.26303	7.40406	7.27414	7.60823	7.7246	7.36687	1080	1118	1071	1103	968	1274	1221	1102	1113	1194	1378	812	OSBPL9	114883	chr1	52082546	52254891	4135	+
796	NRD1	1.07229	1.09147	1.06148	1.01788	0.989915	0.972523	0.291807	0.156189	0.357131	0.65417	0.833292	0.484545	0.34051	7.14	7.2407	7.26628	7.22608	7.12146	7.26417	7.02424	7.17871	7.21003	7.32898	7.27472	7.21671	7.30598	7.17876	7.1805	7.31472	1130	1103	900	1103	929	1309	1231	967	1138	885	943	783	NRD1	.	chr1	52254866	52344609	4082	-
797	RAB3B	1.36368	0.993579	0.846377	0.728601	0.620657	0.851847	0.070724	0.97385	0.596105	0.159693	0.147991	0.658431	0.300765	1.83297	2.28047	1.82367	1.59234	1.67902	2.01653	1.78234	2.21799	2.5233	2.06133	1.45928	1.65032	2.24205	1.56119	0.544289	2.21315	18	22	17	28	30	26	14	14	27	12	3	18	RAB3B	5865	chr1	52373628	52456436	12844	-
798	TXNDC12	0.912661	0.866328	0.668423	0.949233	0.732389	0.771558	0.072594	0.00986916	0.000279467	0.328886	0.00394176	0.00469312	7.63738e-05	6.436	6.30415	6.22898	5.85483	6.47114	6.40073	6.43527	6.38268	6.32176	6.2022	6.14442	6.25408	6.28471	5.95345	5.81511	5.79053	717	603	596	632	499	595	558	493	557	375	362	269	TXNDC12	51060	chr1	52485804	52521843	4227	-
799	KTI12	0.865677	0.959744	0.419634	1.10866	0.484747	0.437235	0.23496	0.757998	0.0100411	0.500813	0.0273375	0.0233522	0.00931926	3.93323	3.72513	3.87395	2.68043	3.95962	4.06905	3.75342	3.94006	3.5368	3.66883	3.91864	3.54784	4.10151	2.63287	3.233	1.85862	119	114	87	110	67	96	113	70	117	32	55	13	KTI12	112970	chr1	52497777	52499472	1696	-
800	TXNDC12-AS1	0.842957	0.842957	0.842957	1	1	1	0.200871	0.200871	0.200871	0.99999	0.99999	0.99999	0.131813	0.246468	0	0	0	0	0.501188	0.193482	0	0	0	0	0	0	0	0	0	0	3	1	0	0	0	0	0	0	0	0	0	TXNDC12-AS1	104355143	chr1	52516590	52518355	391	+
801	BTF3L4	1.03076	1.09013	0.768805	1.0576	0.745862	0.70524	0.687653	0.263467	0.177459	0.502501	0.149996	0.0932813	0.13325	5.86702	5.91073	5.99152	5.48771	5.89132	5.95238	5.74995	6.0464	5.90798	5.76401	5.84839	6.10513	6.00947	5.73745	5.70534	4.86218	477	440	368	499	373	437	453	444	459	322	335	139	BTF3L4	91408	chr1	52521857	52556388	4643	+
802	ZFYVE9	0.490342	0.496932	0.425873	1.01344	0.868524	0.857005	6.44287e-05	0.00175679	0.00417586	0.92203	0.532734	0.562104	0.00393395	4.43171	3.40357	3.42283	3.20021	4.35417	4.45334	4.48443	3.46522	3.34785	3.39521	3.06588	3.43008	3.70278	3.72177	2.94893	2.73494	159	151	149	77	58	78	59	64	87	75	44	28	ZFYVE9	9372	chr1	52607766	52812358	5195	+
803	CC2D1B	0.467738	0.707148	0.659478	1.51185	1.40993	0.932588	0.0219032	0.0714175	0.15571	0.135381	0.392238	0.806351	0.119122	3.93917	2.84294	3.43925	3.33856	4.18981	3.86483	3.72238	1.95225	3.10405	3.17893	3.12907	3.60331	3.54094	3.33693	3.86753	2.49751	141	98	85	22	48	66	62	73	77	56	89	23	CC2D1B	200014	chr1	52816265	52831877	5654	-
804	ORC1	0.854831	0.85862	0.272075	1.00443	0.318279	0.316875	0.219029	0.391514	0.000708079	0.980221	0.0011416	0.0104747	5.77332e-05	4.13921	3.91292	3.9193	2.26128	3.97092	4.32965	4.09375	3.9028	4.09984	3.70978	4.25716	3.8976	3.50627	2.38602	2.35747	2.01103	120	138	112	107	102	99	145	91	75	26	27	15	ORC1	4998	chr1	52838501	52870143	3347	-
805	PRPF38A	1.69843	1.67448	1.03282	0.985899	0.608104	0.616802	0.000485873	0.000823434	0.703799	0.579427	0.000182641	0.000412405	1.74968e-05	5.26911	6.03331	6.01282	5.3157	5.07316	5.39177	5.32328	6.05208	6.04226	6.00517	6.04961	5.94976	6.03706	5.20674	5.43175	5.29972	267	296	272	501	410	518	522	398	468	221	276	190	PRPF38A	84950	chr1	52870219	52883992	2772	+
806	ZCCHC11	0.782113	0.848343	0.91732	1.08468	1.17287	1.08131	0.0373643	0.0535693	0.266519	0.263517	0.0864036	0.165665	0.0267914	5.55981	5.20526	5.32253	5.43531	5.70426	5.49282	5.47064	5.22976	5.33686	5.03285	5.27123	5.315	5.37931	5.3913	5.36379	5.5442	418	318	302	280	249	260	301	254	294	252	263	226	ZCCHC11	23318	chr1	52888948	53018762	5847	-
807	GPX7	1	1	1	1	1	1	0.99999	0.99999	0.99999	0.99999	0.99999	0.99999	0.9999	0	0	0	0	0	0	0	0	0	0	0	0	0	0	0	0	0	0	0	0	0	0	0	0	0	0	0	0	GPX7	2882	chr1	53068043	53074723	1229	+
808	FAM159A	1	1	1	1	1	1	0.99999	0.99999	0.99999	0.99999	0.99999	0.99999	0.9999	0	0	0	0	0	0	0	0	0	0	0	0	0	0	0	0	0	0	0	0	0	0	0	0	0	0	0	0	FAM159A	348378	chr1	53099066	53122737	698	+
809	COA7	1.01828	1.22133	0.52937	1.19941	0.519868	0.433438	0.935004	0.275866	0.0592585	0.235456	0.0317862	0.00199073	0.00822414	3.14949	3.17562	3.43794	2.23184	3.03879	3.54367	2.75292	3.34072	2.74389	3.36134	3.33963	3.38859	3.57479	2.19434	2.55791	1.85862	59	77	40	70	36	76	73	62	79	22	32	13	COA7	65260	chr1	53152014	53164038	2114	-
810	ZYG11B	0.92238	1.00212	1.15802	1.08645	1.25547	1.15557	0.346891	0.986225	0.0884274	0.499398	0.0140883	0.214893	0.155493	5.05612	4.93955	5.05917	5.26778	5.21771	4.98183	4.954	4.96035	4.81091	5.03822	5.00539	4.82523	5.30562	5.28703	5.17538	5.33626	296	221	209	231	171	261	249	179	279	234	230	195	ZYG11B	79699	chr1	53192131	53293013	8142	+
811	ZYG11A	0.69916	0.674065	0.453715	0.964106	0.648943	0.673104	0.0145256	0.0523858	0.00548747	0.804035	0.0235308	0.132638	0.00479741	3.25651	2.7402	2.68747	2.11637	3.03879	3.39968	3.30718	2.72445	2.74389	2.75212	2.58476	3.03229	2.36323	1.91222	1.84681	2.49751	59	69	62	43	36	47	40	47	30	17	17	23	ZYG11A	440590	chr1	53308183	53360247	4271	+
812	ECHDC2	1.47622	0.728676	1.77956	0.49361	1.20549	2.44219	0.100725	0.103629	0.0164021	0.0224947	0.298244	0.00395116	0.00196609	0.79422	1.35613	0.33757	1.62574	0.451032	0.87244	1.00335	0.935919	1.61253	1.43772	0.584882	0.205128	0.18672	1.56119	1.42247	1.85862	3	6	7	7	13	14	4	1	1	12	11	13	ECHDC2	55268	chr1	53361582	53387446	1590	-
813	SCP2	0.886755	0.995507	1.40074	1.12264	1.57962	1.40706	0.0631782	0.940046	0.217335	0.136127	0.134367	0.216725	0.155909	5.63071	5.45732	5.62422	6.1169	5.64905	5.69143	5.54791	5.39092	5.56142	5.41361	5.52333	5.58673	5.75276	6.36266	6.3836	5.40666	402	366	319	314	292	341	360	308	383	500	540	205	SCP2	6342	chr1	53392901	53517289	3900	+
814	PODN	1	1.05093	1	1.05093	1	0.951539	0.99999	0.373901	0.99999	0.373901	0.99999	0.373901	0.441099	0	0	0.0716659	0	0	0	0	0	0	0	0	0.205128	0	0	0	0	0	0	0	0	0	0	0	1	0	0	0	0	PODN	127435	chr1	53527724	53551174	3513	+
815	SLC1A7	1	1	1	1	1	1	0.99999	0.99999	0.99999	0.99999	0.99999	0.99999	0.9999	0	0	0	0	0	0	0	0	0	0	0	0	0	0	0	0	0	0	0	0	0	0	0	0	0	0	0	0	SLC1A7	6512	chr1	53552851	53608304	3375	-
816	CPT2	1.07601	0.925707	0.952898	0.860318	0.885588	1.02937	0.167433	0.0461929	0.32494	0.0261866	0.0875545	0.537783	0.0345052	4.5247	4.63039	4.41333	4.45509	4.5477	4.55881	4.46581	4.71733	4.63825	4.52944	4.41762	4.45497	4.36602	4.40327	4.39317	4.5625	183	163	147	194	151	181	163	137	142	124	131	112	CPT2	1376	chr1	53662101	53679869	3094	+
817	C1orf123	1.22791	1.14082	1.06569	0.929076	0.867889	0.934142	0.0797491	0.232819	0.462891	0.365953	0.0584998	0.31821	0.120031	4.69467	4.99088	4.88475	4.78646	4.7116	4.87015	4.47515	5.10953	4.97964	4.87377	4.99412	4.92293	4.72377	4.7293	4.81724	4.81118	206	204	148	257	193	232	247	192	184	157	178	134	C1orf123	54987	chr1	53679772	53686311	1650	-
818	MAGOH	1.29915	1.40072	0.671058	1.07818	0.516536	0.479082	0.053079	0.0151873	0.0479487	0.180735	0.00210824	0.000588918	0.000411495	5.70162	6.07919	6.18778	5.12613	5.4814	5.93942	5.64628	5.98235	6.19346	6.0537	6.19698	6.23079	6.13391	4.81512	5.33132	5.18421	357	436	342	477	456	536	579	485	501	167	257	175	MAGOH	4116	chr1	53692564	53704282	756	-
819	LOC100507564	0.662581	0.519674	0.147433	0.784318	0.222513	0.283703	0.000134306	0.000504771	1.49337e-05	0.0285428	5.19752e-05	0.00164049	2.55558e-06	6.22149	5.62766	5.27717	3.45962	6.24316	6.15938	6.25994	5.60324	5.66857	5.61028	5.4876	5.19977	5.11746	3.16454	3.18534	3.90123	611	509	527	365	315	392	351	234	244	49	53	69	LOC100507564	100507564	chr1	53704282	53708455	1181	+
820	LRP8	0.718041	0.5388	0.10912	0.750374	0.151969	0.202525	0.00321377	0.000481542	4.23185e-05	2.7894e-05	2.34543e-06	7.24574e-06	3.82936e-08	7.90966	7.43179	7.01748	4.71365	7.80987	8.02499	7.8858	7.45454	7.40589	7.43455	7.0249	7.03368	6.99355	4.61908	4.43453	5.02323	1826	1874	1641	1337	1065	1409	1034	851	915	145	135	156	LRP8	7804	chr1	53708041	53793821	7778	-
821	LOC105378732	0.954766	1.03634	0.87838	1.08544	0.919995	0.847577	0.76854	0.834034	0.373901	0.570441	0.373901	0.21682	0.640335	0.187083	0.120303	0.238583	0	0	0.501188	0	0.33444	0	0	0.169898	0	0.500313	0	0	0	0	3	0	2	0	0	1	0	3	0	0	0	LOC105378732	105378732	chr1	53793905	53802181	567	+
822	SLC25A3P1	1	1	1	1	1	1	0.99999	0.99999	0.99999	0.99999	0.99999	0.99999	0.9999	0	0	0	0	0	0	0	0	0	0	0	0	0	0	0	0	0	0	0	0	0	0	0	0	0	0	0	0	SLC25A3P1	163742	chr1	53904043	53905693	925	-
823	DMRTB1	1	1	1	1	1	1	0.99999	0.99999	0.99999	0.99999	0.99999	0.99999	0.9999	0	0	0	0	0	0	0	0	0	0	0	0	0	0	0	0	0	0	0	0	0	0	0	0	0	0	0	0	DMRTB1	63948	chr1	53925072	53933160	1909	+
824	GLIS1	1.05277	1	1.44513	0.949879	1.3727	1.44513	0.373901	0.99999	0.209217	0.373901	0.264193	0.209217	0.158585	0	0.0741849	0	0.531202	0	0	0	0	0.212007	0	0	0	0	0.40617	0	1.00737	0	0	0	0	1	0	0	0	0	2	0	5	GLIS1	148979	chr1	53971906	54199877	2816	-
825	NDC1	0.889983	0.675951	0.260357	0.75951	0.292541	0.385171	0.0741108	0.00198061	0.000138352	0.000995174	5.89579e-05	0.0002722	1.68776e-06	7.23238	7.06423	6.66737	5.29094	7.10617	7.29375	7.2894	7.02536	7.04344	7.12205	6.65081	6.61501	6.73371	5.54991	5.30368	4.95908	1118	1126	1083	991	827	1133	796	635	763	282	252	149	NDC1	55706	chr1	54231134	54304225	4705	-
826	YIPF1	0.865597	1.0256	1.50599	1.18485	1.73983	1.46839	0.427576	0.829342	0.008571	0.24389	0.00453368	0.000265637	0.00954565	4.04662	3.83839	4.08309	4.63733	4.31923	3.91866	3.85708	3.41317	3.98914	4.03389	4.1697	3.98372	4.08985	4.62859	4.62521	4.65796	155	102	94	74	94	126	136	97	116	146	155	120	YIPF1	54432	chr1	54317392	54355487	1903	-
827	DIO1	1	1	1	1	1	1	0.99999	0.99999	0.99999	0.99999	0.99999	0.99999	0.9999	0	0	0	0	0	0	0	0	0	0	0	0	0	0	0	0	0	0	0	0	0	0	0	0	0	0	0	0	DIO1	1733	chr1	54359861	54376759	1668	+
828	HSPB11	1.16768	1.15208	0.721467	0.986633	0.617861	0.626232	0.0537443	0.161575	0.0952382	0.819604	0.016546	0.0289511	0.015289	6.18267	6.40632	6.3869	5.71167	6.14432	6.34284	6.04472	6.41832	6.39143	6.40907	6.42393	6.2249	6.49822	6.03083	5.76735	5.22375	570	579	453	648	524	688	679	483	647	396	350	180	HSPB11	51668	chr1	54387234	54411288	601	-
829	LRRC42	0.913755	0.950219	1.09299	1.03991	1.19615	1.15025	0.361954	0.307811	0.241557	0.71538	0.169102	0.144565	0.226278	5.45541	5.32529	5.38174	5.58368	5.4291	5.46143	5.4753	5.55202	5.10438	5.28401	5.49562	5.28138	5.36002	5.73305	5.42663	5.5751	344	311	303	352	211	311	353	248	290	321	275	231	LRRC42	115353	chr1	54411999	54433841	1788	+
830	LDLRAD1	1.04348	1.13817	6.34974	1.09075	6.08515	5.57888	0.373901	0.373901	0.0471483	0.548974	0.0483009	0.0511879	0.000153748	0	0.0614049	0.18672	2.6667	0	0	0	0.17689	0	0	0	0	0.500313	2.51472	1.7842	3.30598	0	0	0	1	0	0	0	0	3	29	16	44	LDLRAD1	388633	chr1	54472971	54483859	2345	-
831	TMEM59	0.773854	0.706264	2.31732	0.912659	2.99451	3.28109	0.0284517	0.00222817	0.0287108	0.375707	0.0177872	0.0149794	0.000222686	6.50115	6.13128	5.99943	7.71361	6.57476	6.42882	6.49617	6.24058	5.88498	6.23997	5.96555	6.11471	5.91021	7.95208	7.92652	7.11682	771	615	622	572	367	611	492	447	428	1517	1586	682	TMEM59	9528	chr1	54492354	54519246	7210	-
832	TCEANC2	0.913953	1.32456	1.46854	1.44926	1.6068	1.1087	0.794958	0.301627	0.126206	0.337579	0.193776	0.680392	0.332638	1.86052	1.73072	2.26603	2.41491	1.56434	1.80416	2.15202	0.605757	2.35495	1.73085	2.24774	1.71889	2.67554	2.74208	2.39985	2.01103	16	18	24	4	26	19	30	15	39	35	28	15	TCEANC2	127428	chr1	54519245	54578192	2695	+
833	CDCP2	1	1	1	1	1	1	0.99999	0.99999	0.99999	0.99999	0.99999	0.99999	0.9999	0	0	0	0	0	0	0	0	0	0	0	0	0	0	0	0	0	0	0	0	0	0	0	0	0	0	0	0	CDCP2	200008	chr1	54604668	54618679	1959	-
834	CYB5RL	0.860187	0.980441	0.934471	1.1398	1.08636	0.953113	0.491098	0.94291	0.766503	0.54365	0.48959	0.832166	0.945134	1.27816	1.06088	1.24966	1.18038	1.43976	0.635836	1.58942	1.12035	1.07593	0.982965	1.70027	0.938648	0.976154	1.30055	1.33781	0.854546	14	4	14	9	7	8	18	6	7	9	10	4	CYB5RL	606495	chr1	54638027	54665746	3533	-
835	MRPL37	1.27669	1.38099	0.943477	1.0817	0.739004	0.683188	9.14432e-05	0.00062705	0.191162	0.0436778	0.000497215	0.000784713	5.63397e-06	6.35937	6.71177	6.82507	6.27543	6.35304	6.40309	6.32078	6.72269	6.70336	6.7092	6.89306	6.81228	6.76704	6.27451	6.1889	6.35792	660	604	550	802	652	849	943	729	781	470	471	401	MRPL37	51253	chr1	54665840	54684056	1483	+
836	SSBP3	1.10633	1.28057	2.51911	1.1575	2.277	1.96718	0.376535	0.0938314	0.00242268	0.214356	0.00288672	0.00561368	0.000114125	4.22667	4.37245	4.58346	5.55958	4.37132	4.30965	3.96708	4.5182	4.21499	4.36825	4.40916	4.77781	4.53891	5.53987	5.75923	5.35061	161	136	102	168	111	161	162	173	161	280	348	197	SSBP3	23648	chr1	54691104	54872068	3254	-
837	SSBP3-AS1	0.575187	0.727181	1.28425	1.26425	2.23275	1.76606	0.0807211	0.203238	0.191882	0.114468	0.000873781	0.00148917	0.00419418	1.22354	0.425643	0.763927	1.58446	0.68858	1.25374	1.58942	0.33444	0.212007	0.687354	0.700347	0.938648	0.634773	1.47944	1.5782	1.68819	5	10	14	2	1	5	5	6	4	11	13	11	SSBP3-AS1	619518	chr1	54702116	54704736	2621	+
838	ACOT11	0.762622	0.608496	1.40231	0.7979	1.8388	2.30455	0.0673141	0.0129182	0.360181	0.121016	0.173491	0.108817	0.0432701	2.79	2.39904	2.07332	3.27781	2.88003	2.90835	2.55574	2.17696	2.56249	2.43145	2.20926	2.17445	1.80204	3.19047	2.44102	3.86167	52	47	34	27	31	36	29	23	18	50	29	67	ACOT11	26027	chr1	55013807	55100417	3391	+
839	FAM151A	0.803687	0.725813	1.3395	0.903104	1.66669	1.84552	0.052751	0.0256525	0.345604	0.340087	0.165332	0.125663	0.11318	0.661347	0.346054	0.199018	1.08304	0.68858	0.501188	0.780396	0.17689	0.396813	0.450165	0	0.384687	0.18672	1.47944	0.205101	1.27162	5	3	5	1	2	3	0	2	1	11	1	7	FAM151A	338094	chr1	55074850	55089200	1981	-
840	MROH7	1	1	1.06735	1	1.06735	1.06735	0.99999	0.99999	0.373901	0.99999	0.373901	0.373901	0.441099	0	0	0	0.0940321	0	0	0	0	0	0	0	0	0	0	0	0.265494	0	0	0	0	0	0	0	0	0	0	0	1	MROH7	374977	chr1	55107413	55175940	4306	+
841	MROH7-TTC4	0.915494	1.09308	0.915494	1.19397	1	0.837539	0.373901	0.490747	0.373901	0.117119	0.99999	0.117119	0.209164	0.127377	0	0.255772	0	0	0.352667	0	0	0	0	0	0.384687	0.352021	0	0	0	0	2	0	0	0	0	0	2	2	0	0	0	MROH7-TTC4	100527960	chr1	55107413	55197373	941	+
842	TTC4	1.42816	1.2488	0.554812	0.874406	0.388479	0.444277	0.0524269	0.0360526	0.00652661	0.311776	0.00523218	0.00108856	0.000155029	4.93766	5.45183	5.2582	4.08773	5.09398	4.8905	4.8138	5.71852	5.27922	5.31531	5.3748	5.22356	5.16824	3.93614	3.89741	4.37856	271	207	189	396	239	318	324	238	253	88	91	98	TTC4	7268	chr1	55181495	55208328	2178	+
843	PARS2	1.59752	1.33406	1.56014	0.835084	0.976599	1.16946	0.123393	0.0774799	0.0626794	0.438738	0.919903	0.359349	0.112946	2.95702	3.63286	3.37285	3.5987	3.22019	2.82624	2.78332	4.06899	3.47652	3.2173	3.20924	3.56657	3.31922	3.75689	3.18534	3.77915	68	44	41	121	64	68	66	71	65	77	53	63	PARS2	25973	chr1	55222571	55230226	2386	-
844	TTC22	0.864692	1.19749	0.887583	1.38487	1.02647	0.741205	0.275075	0.316479	0.517059	0.147073	0.900661	0.23007	0.300379	0.732427	0.522684	0.992436	0.560381	0.892488	0.635836	0.654511	0.33444	0.396813	0.792766	0.807251	1.33793	0.757764	0.858305	0.688017	0	7	4	4	2	2	6	6	10	5	5	4	0	TTC22	55001	chr1	55246752	55266941	3073	-
845	C1orf177	0.782111	0.858411	1.90241	1.09756	2.4324	2.2162	0.502937	0.647465	0.0442647	0.476222	0.00197201	0.00157879	0.0114852	0.664517	0.309962	0.444257	1.59234	1.30338	0	0.364058	0	0.560612	0.315138	0.584882	0.384687	0.352021	1.47944	1.50243	1.77592	12	0	2	0	3	2	4	2	2	11	12	12	C1orf177	.	chr1	55271736	55307937	1789	+
846	DHCR24	0.732843	0.551435	1.23289	0.752459	1.68234	2.23579	0.00431264	0.00041541	0.0592268	0.00984529	0.00475246	0.00136795	1.13148e-05	8.94593	8.49751	8.08719	9.24798	9.02938	8.86059	8.94289	8.55419	8.37022	8.56014	8.20799	8.01969	8.02585	9.13084	9.16613	9.4283	4263	3350	3422	2874	2084	3084	2358	1692	1879	3442	3754	3405	DHCR24	1718	chr1	55315300	55352921	4286	-
847	TMEM61	0.471415	0.334417	1.24433	0.70939	2.63955	3.72088	0.163042	0.0952907	0.535991	0.0604971	0.0178434	0.00929008	0.00272783	1.98978	0.904847	0.409498	2.30514	2.67422	1.33517	1.58942	1.03108	0.560612	1.06942	0.32188	0.544352	0.352021	1.84852	2.31381	2.6446	44	11	14	8	3	9	2	3	2	16	26	26	TMEM61	199964	chr1	55446337	55457966	1225	+
848	BSND	1	1	1	1	1	1	0.99999	0.99999	0.99999	0.99999	0.99999	0.99999	0.9999	0	0	0	0	0	0	0	0	0	0	0	0	0	0	0	0	0	0	0	0	0	0	0	0	0	0	0	0	BSND	7809	chr1	55464617	55474465	1370	+
849	PCSK9	0.617291	0.345945	2.09717	0.560425	3.39737	6.06214	0.137619	0.0225559	0.0310559	0.0733489	0.00832855	0.00371562	0.000237732	3.8642	3.16823	2.33282	4.93264	4.29246	3.70553	3.46551	3.53182	2.63781	3.19824	1.99982	2.40001	2.545	5.10818	5.12575	4.47346	152	87	70	81	33	67	24	28	35	206	222	105	PCSK9	255738	chr1	55505149	55530526	3840	+
25619	ASMTL	0.905233	0.942605	1.11857	1.04128	1.23568	1.18668	0.269729	0.545507	0.578175	0.459727	0.305433	0.400761	0.539444	3.63967	3.49603	3.5544	3.80133	3.55653	3.83715	3.50252	3.4989	3.4969	3.4923	3.40917	3.60331	3.6402	3.38263	3.7248	4.18381	88	96	72	79	65	84	77	73	83	58	80	85	ASMTL	8623	chrY	1472032	1522655	2278	-
851	LOC100507634	0.789877	1.41448	2.19176	1.79076	2.77482	1.54952	0.297769	0.252431	0.0350714	0.105958	0.0196729	0.160313	0.0119862	0.810176	0.469875	1.31045	1.94227	0.984563	0.352667	1.00335	0.605757	0.707695	0	1.75472	1.24799	0.757764	2.34043	1.7842	1.59477	8	2	7	4	4	0	19	9	5	25	16	10	LOC100507634	100507634	chr1	55681081	55683128	2048	+
852	PPAP2B	1.0912	0.742485	2.58837	0.680426	2.37203	3.48609	0.385345	0.0380999	0.00049277	0.00144651	0.000384211	0.000141048	1.11135e-06	6.9555	7.08142	6.52593	8.32754	7.14784	6.72727	6.96083	7.02536	7.18984	7.02263	6.54858	6.47335	6.55445	8.17783	8.37988	8.41382	1151	758	861	991	916	1057	741	575	673	1775	2174	1683	PPAP2B	.	chr1	56960419	57045257	3308	-
853	PRKAA2	0.483268	0.496872	0.554071	1.02815	1.14651	1.11512	0.000224757	0.000246834	0.000637165	0.711605	0.15501	0.229238	1.66698e-05	5.97369	4.92458	4.96464	5.12183	6.04624	5.883	5.98713	4.81416	5.05714	4.89168	5.01657	5.04813	4.81866	4.96533	5.25834	5.12697	532	419	435	208	204	235	251	210	197	186	244	168	PRKAA2	5563	chr1	57110990	57181008	9352	+
854	C1orf168	0.954344	0.954344	0.954344	1	1	1	0.373901	0.373901	0.373901	0.99999	0.99999	0.99999	0.441099	0.0674187	0	0	0	0	0	0.193482	0	0	0	0	0	0	0	0	0	0	0	1	0	0	0	0	0	0	0	0	0	C1orf168	199920	chr1	57184477	57285369	3460	-
855	C8A	1	1	1	1	1	1	0.99999	0.99999	0.99999	0.99999	0.99999	0.99999	0.9999	0	0	0	0	0	0	0	0	0	0	0	0	0	0	0	0	0	0	0	0	0	0	0	0	0	0	0	0	C8A	731	chr1	57320443	57383894	2392	+
856	C8B	1	1	1	1	1	1	0.99999	0.99999	0.99999	0.99999	0.99999	0.99999	0.9999	0	0	0	0	0	0	0	0	0	0	0	0	0	0	0	0	0	0	0	0	0	0	0	0	0	0	0	0	C8B	732	chr1	57394883	57431813	2513	-
857	DAB1	1	1	1	1	1	1	0.99999	0.99999	0.99999	0.99999	0.99999	0.99999	0.9999	0	0	0	0	0	0	0	0	0	0	0	0	0	0	0	0	0	0	0	0	0	0	0	0	0	0	0	0	DAB1	1600	chr1	57463579	58716211	2580	-
858	DAB1-AS1	1	1	1	1	1	1	0.99999	0.99999	0.99999	0.99999	0.99999	0.99999	0.9999	0	0	0	0	0	0	0	0	0	0	0	0	0	0	0	0	0	0	0	0	0	0	0	0	0	0	0	0	DAB1-AS1	101926890	chr1	58326215	58328654	857	+
859	OMA1	0.673975	0.597681	1.05081	0.8868	1.55912	1.75814	0.0270735	0.00577902	0.740508	0.458434	0.0700195	0.0327622	0.00801708	3.94945	3.38021	3.20689	4.02095	4.10003	3.87848	3.85708	3.65644	3.34785	3.07827	2.95399	3.25643	3.37793	4.33518	3.74137	3.92061	132	99	94	89	58	61	54	56	68	118	81	70	OMA1	115209	chr1	58946391	59012471	1934	-
860	TACSTD2	1.60459	1.10165	2.08089	0.686561	1.29683	1.88888	0.00110904	0.108362	0.00308009	0.00161646	0.0527796	0.00420012	1.95854e-05	9.16223	9.84443	9.30189	10.2194	9.22551	9.0413	9.21264	9.94064	9.75654	9.83014	9.37453	9.26637	9.26195	10.4262	10.1496	10.0563	4885	3798	4127	7526	5458	7449	5303	4024	4436	8457	7429	5265	TACSTD2	4070	chr1	59041095	59043166	2072	-
12294	ASPDH	1	1.09212	1.05092	1.09212	1.05092	0.962281	0.99999	0.373901	0.373901	0.373901	0.373901	0.715477	0.572726	0	0	0.127126	0.0716561	0	0	0	0	0	0	0	0	0.352021	0	0.205101	0	0	0	0	0	0	0	0	0	2	0	1	0	ASPDH	554235	chr19	51014857	51017947	1257	-
862	JUN	0.784987	0.6072	0.511209	0.773516	0.651232	0.841911	0.0150899	0.00109426	0.000662887	0.00198115	0.00103981	0.0100974	3.54045e-06	7.61552	7.26626	6.89576	6.6475	7.53993	7.74393	7.55354	7.22222	7.35378	7.21862	6.89761	6.88308	6.9065	6.562	6.75609	6.61743	1513	1541	1302	1137	1027	1212	946	766	861	575	701	481	JUN	3725	chr1	59246463	59249785	3323	-
863	LINC01135	1.18691	1	1.30553	0.842524	1.09994	1.30553	0.122717	0.99999	0.373901	0.122717	0.729808	0.373901	0.469301	0	0.247209	0	0.38464	0	0	0	0	0.396813	0.315138	0	0	0	0	0.938551	0	0	0	0	0	2	2	0	0	0	0	6	0	LINC01135	100131060	chr1	59250823	59365384	1123	+
864	LINC01358	1	1	1	1	1	1	0.99999	0.99999	0.99999	0.99999	0.99999	0.99999	0.9999	0	0	0	0	0	0	0	0	0	0	0	0	0	0	0	0	0	0	0	0	0	0	0	0	0	0	0	0	LINC01358	101926925	chr1	59486148	59553919	471	+
865	HSD52	1	1.04606	1.10839	1.04606	1.10839	1.05959	0.99999	0.373901	0.373901	0.373901	0.373901	0.624635	0.553824	0	0	0.0649626	0.148463	0	0	0	0	0	0	0	0	0.18672	0.40617	0	0	0	0	0	0	0	0	0	0	1	2	0	0	HSD52	729467	chr1	59597608	59612479	1043	-
866	FGGY	1.15982	1.57639	1.23788	1.35917	1.0673	0.785263	0.546959	0.0633174	0.100287	0.268433	0.777396	0.234474	0.201722	2.13089	2.34478	2.78751	2.43875	2.26078	2.01653	2.10466	2.25788	2.81051	1.78296	3.10831	2.7668	2.40146	2.19434	2.59486	2.49751	31	22	23	29	38	20	61	38	31	22	33	23	FGGY	55277	chr1	59762625	60228402	3311	+
867	LOC101926944	1	1	1.05419	1	1.05419	1.05419	0.99999	0.99999	0.373901	0.99999	0.373901	0.373901	0.441099	0	0	0	0.0761401	0	0	0	0	0	0	0	0	0	0.217332	0	0	0	0	0	0	0	0	0	0	0	1	0	0	LOC101926944	101926944	chr1	60238467	60254501	528	+
868	HOOK1	0.987326	0.909681	0.675846	0.921357	0.684521	0.742949	0.921233	0.470613	0.0650649	0.223041	0.0181836	0.0288179	0.0251963	5.68403	5.66563	5.54747	5.1188	5.35341	5.91645	5.72668	5.68964	5.76831	5.5287	5.62547	5.50171	5.51191	5.36878	5.02781	4.9211	326	429	362	388	338	370	387	290	323	248	207	145	HOOK1	51361	chr1	60280533	60342050	5857	+
869	CYP2J2	0.538422	0.643778	1.1521	1.19568	2.13977	1.78959	0.0526377	0.120208	0.705358	0.292995	0.14468	0.214759	0.0753537	1.94826	1.05507	1.3129	2.15253	1.50339	2.32634	1.89797	0.834036	1.07593	1.22818	1.32178	1.57833	0.976154	1.91222	2.79865	1.38757	15	29	19	6	7	11	12	13	7	17	39	8	CYP2J2	1573	chr1	60358980	60392423	1857	-
870	C1orf87	0.960818	0.960818	0.960818	1	1	1	0.373901	0.373901	0.373901	0.99999	0.99999	0.99999	0.441099	0.0576648	0	0	0	0.166509	0	0	0	0	0	0	0	0	0	0	0	1	0	0	0	0	0	0	0	0	0	0	0	C1orf87	127795	chr1	60456066	60539442	2028	-
871	LOC101926964	0.890996	0.890996	0.890996	1	1	1	0.373901	0.373901	0.373901	0.99999	0.99999	0.99999	0.441099	0.166509	0	0	0	0.451032	0	0	0	0	0	0	0	0	0	0	0	3	0	0	0	0	0	0	0	0	0	0	0	LOC101926964	101926964	chr1	61125303	61291256	2344	-
872	NFIA-AS2	1	1.04606	1	1.04606	1	0.95597	0.99999	0.373901	0.99999	0.373901	0.99999	0.373901	0.441099	0	0	0.0649626	0	0	0	0	0	0	0	0	0	0.18672	0	0	0	0	0	0	0	0	0	0	0	1	0	0	0	NFIA-AS2	100996570	chr1	61405916	61436448	2038	-
873	NFIA	0.510198	0.439097	1.5441	0.860642	3.02648	3.51653	0.000197987	0.000139632	0.000862421	0.0440235	3.91591e-05	3.31295e-05	2.14393e-08	6.49376	5.52289	5.30637	7.12053	6.41433	6.47895	6.58296	5.53588	5.44042	5.58848	5.33068	5.18166	5.39834	7.20761	7.09925	7.05021	689	637	661	348	268	386	314	231	298	903	891	651	NFIA	4774	chr1	61542946	61928460	10081	+
874	NFIA-AS1	1	1	1	1	1	1	0.99999	0.99999	0.99999	0.99999	0.99999	0.99999	0.9999	0	0	0	0	0	0	0	0	0	0	0	0	0	0	0	0	0	0	0	0	0	0	0	0	0	0	0	0	NFIA-AS1	645030	chr1	61714617	61719190	392	-
875	MGC34796	1	1	1.06735	1	1.06735	1.06735	0.99999	0.99999	0.373901	0.99999	0.373901	0.373901	0.441099	0	0	0	0.0940321	0	0	0	0	0	0	0	0	0	0	0	0.265494	0	0	0	0	0	0	0	0	0	0	0	1	MGC34796	414927	chr1	62119914	62121800	1887	+
876	TM2D1	0.961416	0.835649	1.63471	0.869186	1.70032	1.95622	0.554761	0.0117948	0.00206864	0.131123	0.00301503	0.0010394	3.80056e-05	6.31817	6.2614	6.05914	7.0272	6.29128	6.29531	6.36667	6.36452	6.07988	6.3237	5.95396	6.06289	6.15365	6.87938	7.14823	7.04138	632	560	568	624	421	648	488	431	508	718	922	647	TM2D1	83941	chr1	62146719	62191095	1250	-
877	INADL	0.91224	0.95928	1.76533	1.05157	1.93516	1.84026	0.275704	0.61243	0.000454922	0.192885	4.74026e-06	2.43177e-05	5.26434e-06	5.81691	5.68439	5.75693	6.63684	5.77687	5.66017	5.99364	5.70776	5.6505	5.6943	5.72086	5.8386	5.7077	6.60842	6.67213	6.62925	440	358	437	393	311	416	414	368	371	594	661	485	INADL	.	chr1	62208149	62629591	8504	+
878	L1TD1	0.657204	0.875493	1.08253	1.33215	1.64718	1.23648	0.117634	0.596398	0.833246	0.171898	0.260016	0.585955	0.438839	0.605587	0	0.413754	0.719999	0.794133	0.87244	0	0	0	0	0	0.384687	0.757764	0.40617	0	1.38757	6	6	0	0	0	0	0	2	5	2	0	8	L1TD1	54596	chr1	62660474	62678001	3990	+
879	KANK4	0.938378	1.28268	1.4052	1.36692	1.49748	1.09552	0.862095	0.487346	0.21956	0.345868	0.092131	0.669377	0.358835	1.33603	1.24427	1.69519	1.82681	0.794133	0.977621	1.95249	1.28385	0.560612	1.6768	2.16974	1.50257	1.25201	1.97323	1.71875	1.77592	6	7	20	11	3	18	28	12	10	18	15	12	KANK4	163782	chr1	62701837	62785083	5477	-
7243	ATXN3	1.10106	1.39322	1.68413	1.26534	1.52955	1.20881	0.591823	0.011406	0.00265149	0.199697	0.0417907	0.0873018	0.0135269	4.16543	4.30433	4.64385	4.91744	4.2467	4.10432	4.14146	4.30626	4.64739	3.85072	4.6651	4.47493	4.77564	5.07377	4.8634	4.80076	147	117	116	144	152	110	195	139	191	201	184	133	ATXN3	4287	chr14	92524896	92572965	7154	-
881	DOCK7	0.745652	0.679435	0.575866	0.911195	0.772298	0.847566	0.0510297	0.0218821	0.00932504	0.486746	0.128716	0.28709	0.0124881	4.12604	3.70262	3.56845	3.32985	3.93675	4.26878	4.15315	3.46522	3.90017	3.70978	3.76796	3.56657	3.33906	3.57204	3.03211	3.33516	117	132	117	77	88	99	101	71	66	67	47	45	DOCK7	85440	chr1	62920397	63154039	8125	-
882	ANGPTL3	0.759717	0.693329	0.662802	0.912615	0.872432	0.95597	0.242666	0.140665	0.109643	0.386112	0.187899	0.373901	0.061033	0.593351	0.196885	0.0649626	0	0.315773	0.352667	1.00335	0	0.396813	0.166157	0	0	0.18672	0	0	0	2	2	7	0	2	1	0	0	1	0	0	0	ANGPTL3	27329	chr1	63063158	63071976	2951	+
883	ATG4C	0.690525	0.87872	0.666675	1.27254	0.965462	0.758689	0.0517462	0.337214	0.159746	0.000836601	0.888311	0.251575	0.205589	3.65269	3.11845	3.46617	3.06775	3.29402	3.83715	3.76869	3.07644	3.07725	3.19824	3.45921	3.45039	3.48862	3.31353	3.4299	2.14887	72	96	88	57	47	67	80	65	74	55	64	17	ATG4C	84938	chr1	63249777	63330941	2676	+
884	LINC00466	0.915494	0.915494	0.915494	1	1	1	0.373901	0.373901	0.373901	0.99999	0.99999	0.99999	0.441099	0.127377	0	0	0	0	0.352667	0	0	0	0	0	0	0	0	0	0	0	2	0	0	0	0	0	0	0	0	0	0	LINC00466	199899	chr1	63624754	63782901	1793	-
885	FOXD3-AS1	1	1	1	1	1	1	0.99999	0.99999	0.99999	0.99999	0.99999	0.99999	0.9999	0	0	0	0	0	0	0	0	0	0	0	0	0	0	0	0	0	0	0	0	0	0	0	0	0	0	0	0	FOXD3-AS1	100996301	chr1	63786555	63790112	1235	-
886	FOXD3	1	1	1	1	1	1	0.99999	0.99999	0.99999	0.99999	0.99999	0.99999	0.9999	0	0	0	0	0	0	0	0	0	0	0	0	0	0	0	0	0	0	0	0	0	0	0	0	0	0	0	0	FOXD3	27022	chr1	63788730	63790797	2068	+
887	ALG6	0.823476	0.617705	0.922604	0.750119	1.12038	1.4936	0.106296	0.00960145	0.533424	0.00162295	0.299561	0.0191442	0.00378858	3.68867	3.40847	2.99366	3.57245	3.85373	3.73583	3.44664	3.35917	3.37011	3.4923	3.04418	2.97737	2.95801	3.66742	3.30166	3.71401	110	89	69	71	59	84	58	45	49	72	58	60	ALG6	29929	chr1	63833261	63904233	3371	+
888	ITGB3BP	1.05811	1.1147	0.559349	1.05349	0.528632	0.501791	0.437635	0.161709	0.00266782	0.134981	6.68845e-05	3.66036e-05	4.86676e-06	5.47647	5.55795	5.63313	4.63829	5.61704	5.49725	5.29719	5.60711	5.50219	5.56263	5.58473	5.63632	5.67686	4.57055	4.72858	4.61102	393	319	267	366	280	379	376	319	363	140	167	116	ITGB3BP	23421	chr1	63906441	63988944	1176	-
889	EFCAB7	0.711936	0.868469	1.31476	1.21987	1.84674	1.51388	0.080333	0.41111	0.329637	0.188138	0.0845266	0.178559	0.102919	1.60194	1.11176	1.39848	1.99674	1.83557	1.25374	1.65664	1.28385	0.963318	1.06942	1.16979	1.65032	1.33337	2.2447	2.26879	1.27162	21	10	15	11	6	9	10	14	11	23	25	7	EFCAB7	84455	chr1	63988972	64038364	2402	+
890	DLEU2L	1.06522	1.06649	1.10981	1.0012	1.04186	1.04062	0.483875	0.62453	0.58331	0.991548	0.812579	0.838388	0.950798	3.75954	3.85068	3.85241	3.90985	3.86588	3.85106	3.5386	3.89016	3.93044	3.72318	3.98846	3.98372	3.54094	3.38263	4.12919	4.1013	111	97	74	106	90	100	119	97	77	58	108	80	DLEU2L	79469	chr1	64014651	64016307	1657	+
891	PGM1	0.899145	0.837178	0.900086	0.931083	1.00105	1.07514	0.173472	0.069288	0.187673	0.27704	0.984331	0.290636	0.105319	6.34558	6.19221	6.08919	6.19372	6.3092	6.48565	6.22991	6.2847	6.13616	6.15108	6.19698	6.09872	5.9623	6.09056	6.20691	6.27754	640	640	516	590	438	574	579	442	444	413	477	379	PGM1	5236	chr1	64058947	64125916	3353	+
892	ROR1	0.839652	0.45982	0.0999066	0.547632	0.118986	0.217273	0.0578502	0.00199796	5.03507e-05	0.00600049	6.33163e-05	0.00421446	1.14464e-06	6.44378	6.19164	5.32292	3.1205	6.30474	6.52088	6.49617	6.08849	6.31604	6.16096	5.43856	5.54956	4.90102	2.96872	2.79865	3.49881	638	656	622	514	497	578	339	300	209	42	39	51	ROR1	4919	chr1	64239690	64647179	5854	+
893	ROR1-AS1	1.3327	0.864469	0.368353	0.64866	0.276396	0.426103	0.331513	0.526294	0.0361138	0.114346	0.0157497	0.00194085	0.00458295	2.53282	2.94717	2.32271	1.09198	2.85585	2.70893	1.84132	2.3345	3.15622	3.19824	2.32173	2.40001	2.24205	1.30055	1.33781	0.48964	51	40	18	31	50	67	32	28	27	9	10	2	ROR1-AS1	101927034	chr1	64560125	64579474	3454	-
894	UBE2U	1	1	1	1	1	1	0.99999	0.99999	0.99999	0.99999	0.99999	0.99999	0.9999	0	0	0	0	0	0	0	0	0	0	0	0	0	0	0	0	0	0	0	0	0	0	0	0	0	0	0	0	UBE2U	148581	chr1	64669490	64710027	1136	+
895	CACHD1	0.684256	0.530966	0.623012	0.775975	0.910497	1.17336	0.203939	0.0299165	0.129049	0.376143	0.781425	0.545279	0.124942	2.24156	1.69416	1.32825	1.55889	1.83557	2.2444	2.55574	1.20442	1.45485	2.22094	1.32178	1.24799	1.41039	2.08802	1.24787	1.14554	21	27	34	10	11	30	12	9	12	20	9	6	CACHD1	57685	chr1	64936476	65158741	5848	+
896	RAVER2	1.14347	1.16542	1.16433	1.01919	1.01824	0.999067	0.081008	0.097517	0.519844	0.761011	0.932183	0.996525	0.770192	3.88319	4.07661	4.10404	4.10269	3.73944	3.90539	3.99332	3.98829	4.09984	4.13758	4.11871	4.21495	3.96776	4.14941	4.50417	3.4728	101	101	104	114	102	136	131	115	106	103	142	50	RAVER2	55225	chr1	65210778	65298914	4361	+
897	JAK1	1.62045	1.69772	1.88653	1.04769	1.16421	1.11121	0.000823958	0.00364714	6.04072e-05	0.53528	0.00584109	0.143952	2.10794e-05	6.36803	7.06442	7.13163	7.28377	6.25476	6.3453	6.49387	7.11769	7.09446	6.97722	7.29093	6.99791	7.09034	7.3013	7.27032	7.27951	616	580	621	1057	857	1024	1245	830	979	964	1004	764	JAK1	3716	chr1	65298906	65432187	5053	-
898	LINC01359	1.04069	1	1.15277	0.960902	1.1077	1.15277	0.373901	0.99999	0.373901	0.373901	0.517494	0.373901	0.521294	0	0.0575383	0	0.205101	0	0	0	0	0	0.166157	0	0	0	0	0.544289	0	0	0	0	0	0	1	0	0	0	0	3	0	LINC01359	101927084	chr1	65445260	65468159	1079	-
899	AK4	1.09184	0.909211	0.372834	0.832732	0.341473	0.410064	0.290313	0.273482	0.0012997	0.0144179	0.000183393	0.000378171	8.94936e-06	6.27422	6.40098	6.13691	4.85083	6.12675	6.44725	6.22991	6.34845	6.35841	6.49162	6.19205	6.05297	6.16202	5.12844	4.61625	4.75831	563	623	516	617	512	729	577	428	511	209	154	129	AK4	205	chr1	65613232	65697828	7501	+
900	DNAJC6	1.39163	1.13339	0.762243	0.814439	0.547735	0.672531	0.384395	0.743344	0.442498	0.547862	0.102008	0.238948	0.454012	1.74803	2.2248	1.92868	1.35635	0.68858	2.2444	1.89797	2.47652	2.5233	1.43772	1.85781	1.24799	2.43871	1.47944	1.42247	1.14554	5	27	19	35	30	14	21	9	32	11	11	6	DNAJC6	9829	chr1	65730377	65881552	6320	+
901	LEPROT	0.986476	1.05041	1.27144	1.06481	1.28887	1.21042	0.576533	0.567952	0.0187979	0.459881	0.0136759	0.099253	0.021309	6.68272	6.66308	6.75368	7.02918	6.74403	6.65577	6.64634	6.64959	6.66786	6.67169	6.52919	6.81031	6.89649	7.09202	7.11523	6.86756	868	721	691	762	636	827	731	728	855	833	901	573	LEPROT	54741	chr1	65886131	65901690	5070	+
902	LEPR	0.824552	0.764	1.74286	0.926565	2.11371	2.28123	0.0544038	0.100002	0.0421228	0.580925	0.0207834	0.0206088	0.00216226	2.92445	2.64614	2.5361	3.72591	2.99518	3.01104	2.75292	2.69569	2.70939	2.52621	2.67222	2.12477	2.73663	4.05379	3.34568	3.69162	57	51	40	42	35	39	43	22	41	96	60	59	LEPR	3953	chr1	65886335	66103176	6891	+
903	PDE4B	0.954344	0.998299	0.954344	1.04606	1	0.95597	0.373901	0.979874	0.373901	0.373901	0.99999	0.373901	0.595605	0.0674187	0	0.0649626	0	0	0	0.193482	0	0	0	0	0	0.18672	0	0	0	0	0	1	0	0	0	0	0	1	0	0	0	PDE4B	5142	chr1	66258193	66840262	5943	+
904	LOC101927139	1	1	1	1	1	1	0.99999	0.99999	0.99999	0.99999	0.99999	0.99999	0.9999	0	0	0	0	0	0	0	0	0	0	0	0	0	0	0	0	0	0	0	0	0	0	0	0	0	0	0	0	LOC101927139	101927139	chr1	66508183	66516401	456	-
905	SGIP1	0.955883	0.999909	0.955883	1.04606	1	0.95597	0.373901	0.998904	0.373901	0.373901	0.99999	0.373901	0.595719	0.065094	0	0.0649626	0	0	0.187083	0	0	0	0	0	0	0.18672	0	0	0	0	1	0	0	0	0	0	0	1	0	0	0	SGIP1	84251	chr1	66999252	67216822	11227	+
906	TCTEX1D1	1	1	1	1	1	1	0.99999	0.99999	0.99999	0.99999	0.99999	0.99999	0.9999	0	0	0	0	0	0	0	0	0	0	0	0	0	0	0	0	0	0	0	0	0	0	0	0	0	0	0	0	TCTEX1D1	200132	chr1	67218140	67244730	2264	+
907	INSL5	1	1	1.2135	1	1.2135	1.2135	0.99999	0.99999	0.212401	0.99999	0.212401	0.212401	0.143937	0	0	0	0.279179	0	0	0	0	0	0	0	0	0	0.573127	0.205101	0	0	0	0	0	0	0	0	0	0	3	1	0	INSL5	10022	chr1	67263424	67266942	718	-
908	WDR78	0.664182	0.59217	1.62614	0.891578	2.44833	2.74606	0.218204	0.116337	0.286974	0.558048	0.116109	0.0922137	0.0597318	1.06117	0.470819	0.305252	1.76262	0.984563	0.501188	1.51892	0	0.841161	0.450165	0.169898	0.384687	0.352021	1.84852	2.31381	0.683599	8	3	13	0	5	3	1	2	2	16	26	3	WDR78	79819	chr1	67278572	67390570	4042	-
909	MIER1	1.43721	1.46157	1.19645	1.01695	0.832481	0.818603	0.00334875	0.0113455	0.0514442	0.790746	0.00416267	0.0382594	0.00120116	5.60331	6.12658	6.15083	5.86207	5.40431	5.68367	5.70303	6.12939	6.17145	6.07736	6.28978	6.01257	6.13675	5.87569	5.91711	5.79053	338	364	356	529	449	545	618	416	502	355	389	269	MIER1	57708	chr1	67390578	67454302	4085	+
910	SLC35D1	0.999911	1.1005	0.817413	1.1006	0.817486	0.742764	0.999643	0.524208	0.123765	0.665903	0.383051	0.117972	0.45488	3.30712	3.30699	3.44528	3.01626	3.34702	3.1069	3.44664	2.69569	3.59465	3.47657	3.74124	3.32402	3.21574	3.21594	2.82999	2.97629	75	55	69	42	70	83	99	59	60	51	40	34	SLC35D1	23169	chr1	67465015	67520080	6460	-
911	C1orf141	0.673767	0.7048	0.910579	1.04606	1.35147	1.29197	0.00838262	0.0163987	0.569274	0.373901	0.137339	0.192505	0.0317565	0.569677	0	0.0649626	0.434533	0.68858	0.635836	0.364058	0	0	0	0	0	0.18672	0.722751	0	0.48964	5	4	2	0	0	0	0	0	1	4	0	2	C1orf141	400757	chr1	67557859	67600654	2533	-
912	IL23R	0.785595	0.821778	0.785595	1.04606	1	0.95597	0.176163	0.258979	0.176163	0.373901	0.99999	0.373901	0.14318	0.348142	0	0.0649626	0	0.315773	0	0.654511	0	0	0	0	0	0.18672	0	0	0	2	0	4	0	0	0	0	0	1	0	0	0	IL23R	149233	chr1	67632169	67725650	2814	+
913	IL12RB2	0.889833	1.02899	1.24811	1.15638	1.40264	1.21295	0.37273	0.886019	0.203458	0.514758	0.101776	0.393533	0.345543	0.44557	0.277177	0.486793	0.765318	0.315773	0.635836	0.364058	0.476467	0	0.315138	0.459366	0	0.871087	0.40617	0.818716	1.00737	2	4	2	3	0	2	3	0	6	2	5	5	IL12RB2	3595	chr1	67773047	67862583	4221	+
914	SERBP1	1.29147	1.37603	0.735517	1.06548	0.56952	0.534522	0.00324666	0.00438314	0.0126873	0.184022	0.000336311	0.000651705	2.18689e-05	9.1275	9.49652	9.58801	8.68434	9.03376	9.23871	9.10244	9.46868	9.53772	9.48221	9.48105	9.6371	9.64022	8.50861	8.71491	8.81297	4276	4356	3823	5424	4689	5851	5710	5205	5768	2234	2744	2221	SERBP1	26135	chr1	67873493	67896123	6701	-
915	GADD45A	2.78354	2.25161	0.612419	0.808904	0.220015	0.271991	0.000555113	1.63082e-05	0.0120663	0.0368568	0.000316664	3.02791e-05	1.19254e-06	6.16991	7.64683	7.34087	5.46251	6.26168	6.20613	6.03212	7.49683	7.8015	7.62589	7.34849	7.35777	7.31603	5.7679	5.37976	5.17617	619	526	449	1377	1403	1610	1296	1067	1146	329	266	174	GADD45A	1647	chr1	68150860	68154021	1380	+
916	GNG12	0.997471	1.15482	0.883649	1.15775	0.88589	0.765181	0.980791	0.105374	0.171747	0.146725	0.246784	0.0069369	0.0591849	6.25067	6.24702	6.45834	6.07222	6.36807	6.30038	6.06651	6.24555	6.42902	6.04038	6.42393	6.38907	6.55657	6.14792	6.09852	5.96399	667	562	460	574	538	531	679	542	674	430	442	304	GNG12	55970	chr1	68167149	68299155	4409	-
917	GNG12-AS1	0.661753	0.748302	0.938484	1.13079	1.41818	1.25415	0.214786	0.312886	0.833683	0.529999	0.255961	0.387387	0.407062	0.919586	0.32395	0.501279	0.827989	1.07111	0.187083	1.28404	0	0.707695	0.166157	0.32188	0.384687	0.757764	1.30055	0.544289	0.48964	9	1	10	0	4	1	2	2	5	9	3	2	GNG12-AS1	100289178	chr1	68297971	68668670	2247	+
918	DIRAS3	0.839954	0.704532	0.823209	0.838774	0.980064	1.16845	0.535498	0.198253	0.432324	0.460577	0.929793	0.353189	0.564963	0.645203	0.393586	0.13994	0.364533	0	0.87244	0.896173	0.834036	0.212007	0	0	0.384687	0	0	0.544289	0.48964	0	6	6	6	1	0	0	2	0	0	3	2	DIRAS3	9077	chr1	68511645	68516460	1631	-
919	WLS	0.751593	0.597261	0.736647	0.794661	0.980114	1.23337	0.194026	0.0630296	0.218542	0.0534464	0.893542	0.244714	0.072496	4.4724	4.06042	3.72883	4.03144	4.37132	4.10432	4.84295	4.12399	3.88479	4.15745	3.7277	3.56657	3.8757	4.10921	4.28428	3.6223	161	117	193	126	87	138	98	71	99	100	121	56	WLS	79971	chr1	68564142	68698229	3030	-
920	RPE65	1.02379	1.32768	0.925983	1.29682	0.904463	0.697445	0.884541	0.461732	0.601186	0.485143	0.406258	0.358008	0.616721	0.187083	0.221007	0.595988	0.0761401	0	0.501188	0	0.17689	0	0.450165	0	0.205128	1.25201	0.217332	0	0	0	3	0	1	0	3	0	1	10	1	0	0	RPE65	6121	chr1	68894507	68915642	2608	-
921	DEPDC1	0.884479	1.25831	0.335297	1.42266	0.37909	0.266466	0.0237556	0.0905291	3.53124e-05	0.0290669	1.35995e-06	0.00119504	2.75041e-07	6.60301	6.42591	6.9345	5.02652	6.57661	6.68906	6.53911	6.44232	6.43431	6.40076	6.72768	7.15927	6.88305	5.09452	4.95862	5.02323	772	738	641	659	540	684	840	929	847	204	197	156	DEPDC1	55635	chr1	68939835	68962904	5438	-
922	DEPDC1-AS1	0.890996	1.05123	0.890996	1.17983	1	0.847577	0.373901	0.756746	0.373901	0.21682	0.99999	0.21682	0.391744	0.166509	0	0.238583	0	0.451032	0	0	0	0	0	0.169898	0	0.500313	0	0	0	3	0	0	0	0	0	1	0	3	0	0	0	DEPDC1-AS1	101927220	chr1	68962359	69004310	1247	+
923	LRRC7	1	1	1	1	1	1	0.99999	0.99999	0.99999	0.99999	0.99999	0.99999	0.9999	0	0	0	0	0	0	0	0	0	0	0	0	0	0	0	0	0	0	0	0	0	0	0	0	0	0	0	0	LRRC7	57554	chr1	70225858	70589171	6245	+
924	PIN1P1	0.968208	0.956458	0.934768	0.987864	0.965462	0.977322	0.800138	0.708758	0.523927	0.928304	0.77558	0.838798	0.941497	0.191352	0.144741	0.127126	0.0940321	0	0.187083	0.364058	0	0.396813	0	0	0	0.352021	0	0	0.265494	0	1	2	0	2	0	0	0	2	0	0	1	PIN1P1	5301	chr1	70385005	70386000	996	+
925	LRRC40	1.09667	1.12275	0.581215	1.02378	0.529982	0.517672	0.551809	0.219109	0.00627301	0.86838	0.0237219	0.00216867	0.00232422	4.47544	4.60857	4.64248	3.69259	4.31923	4.62507	4.46581	4.86024	4.22723	4.6675	4.70021	4.72877	4.48651	3.88942	3.70803	3.4463	155	171	147	215	112	200	200	167	155	85	79	49	LRRC40	55631	chr1	70610485	70671361	2945	-
926	SRSF11	0.942386	0.821078	1.19884	0.871275	1.27213	1.46008	0.158591	0.00968259	0.00992607	0.00563206	0.000977142	0.000434964	3.20354e-05	9.88589	9.80029	9.60149	10.1475	9.94699	9.79167	9.91443	9.8157	9.80891	9.77594	9.63116	9.64401	9.52643	10.1402	10.091	10.2089	8060	6394	6717	6901	5660	7174	6337	5230	5330	6935	7133	5853	SRSF11	9295	chr1	70671365	70717701	4425	+
927	ANKRD13C	1.03345	1.14234	1.11355	1.10537	1.07751	0.974797	0.787865	0.266659	0.664356	0.174581	0.741039	0.903568	0.853884	4.66637	4.71383	4.85836	4.82153	4.52488	4.93689	4.49365	4.63641	4.63825	4.85564	4.80712	4.8096	4.95344	5.24435	4.82504	4.21553	180	214	150	183	151	229	216	177	217	227	179	87	ANKRD13C	81573	chr1	70724685	70820417	5667	-
928	HHLA3	1.1101	1.60377	3.21435	1.44471	2.89556	2.00425	0.543502	0.00863174	0.00583804	0.0530586	0.00829788	0.0184651	0.000226266	3.09153	3.24222	3.773	4.77606	2.90381	3.08352	3.26472	2.93596	3.57562	3.1395	3.85776	3.86772	3.57479	4.35824	4.91545	4.9777	53	54	60	51	69	64	108	89	79	120	191	151	HHLA3	11147	chr1	70820493	70833705	850	+
929	CTH	0.778259	1.37278	2.34296	1.76391	3.01051	1.70673	0.307443	0.152284	0.0493303	0.0283782	0.0286423	0.111477	0.00712154	2.991	2.62932	3.4481	4.21933	3.32957	3.01104	2.52009	2.25788	2.60064	2.9474	3.30356	3.27931	3.71801	4.58039	4.33975	3.54949	74	51	33	29	32	55	71	57	88	141	126	53	CTH	1491	chr1	70876901	70905534	2140	+
930	LOC101927244	1	1	1	1	1	1	0.99999	0.99999	0.99999	0.99999	0.99999	0.99999	0.9999	0	0	0	0	0	0	0	0	0	0	0	0	0	0	0	0	0	0	0	0	0	0	0	0	0	0	0	0	LOC101927244	101927244	chr1	71172136	71252151	2086	+
931	PTGER3	0.761209	0.761209	0.863742	1	1.1347	1.1347	0.135005	0.135005	0.452334	0.99999	0.373901	0.373901	0.20641	0.393636	0	0	0.182309	0.451032	0	0.654511	0	0	0	0	0	0	0	0	0.48964	3	0	4	0	0	0	0	0	0	0	0	2	PTGER3	5733	chr1	71318036	71513491	10460	-
932	ZRANB2-AS1	1.04576	1.45922	0.764054	1.39536	0.73062	0.523605	0.776707	0.0874711	0.350582	0.0678973	0.212017	0.0412547	0.088723	3.40751	3.47206	3.9527	3.01926	3.7526	3.17483	3.22098	3.64144	3.41362	3.34411	3.99977	3.63913	4.16955	2.14216	3.4093	3.21474	102	58	58	88	61	75	120	75	123	21	63	41	ZRANB2-AS1	100132618	chr1	71512189	71532865	1676	+
933	ZRANB2	0.850422	0.85834	0.832489	1.00931	0.978912	0.969882	0.00508856	0.0285172	0.0313477	0.872932	0.760788	0.706791	0.0401484	7.64507	7.41132	7.42469	7.38057	7.6825	7.62956	7.62241	7.36604	7.48833	7.37638	7.40596	7.31412	7.54462	7.54182	7.31668	7.26821	1671	1423	1366	1257	1128	1353	1349	1035	1344	1140	1037	758	ZRANB2	9406	chr1	71528974	71546972	3145	-
934	ZRANB2-AS2	1	1.15279	1	1.15279	1	0.867462	0.99999	0.373901	0.99999	0.373901	0.99999	0.373901	0.441099	0	0	0.205128	0	0	0	0	0	0	0	0	0.544352	0	0	0	0	0	0	0	0	0	0	0	3	0	0	0	0	ZRANB2-AS2	100852410	chr1	71547007	71703406	783	+
935	NEGR1	1.07045	1.67044	1.30557	1.5605	1.21965	0.781574	0.626225	0.187683	0.0743974	0.228478	0.13802	0.434394	0.188386	0.740272	0.838489	1.4805	1.12495	0.68858	0.977621	0.516581	0.935919	0.560612	0.982965	1.39217	2.01998	0.757764	1.30055	1.04919	1.00737	5	7	3	7	3	8	13	20	5	9	7	5	NEGR1	257194	chr1	71868625	72748277	5669	-
936	NEGR1-IT1	1	1	1	1	1	1	0.99999	0.99999	0.99999	0.99999	0.99999	0.99999	0.9999	0	0	0	0	0	0	0	0	0	0	0	0	0	0	0	0	0	0	0	0	0	0	0	0	0	0	0	0	NEGR1-IT1	100852409	chr1	72259915	72302695	534	-
937	LINC01360	0.80342	0.80342	0.80342	1	1	1	0.373901	0.373901	0.373901	0.99999	0.99999	0.99999	0.441099	0.315773	0	0	0	0.794133	0	0	0	0	0	0	0	0	0	0	0	6	0	0	0	0	0	0	0	0	0	0	0	LINC01360	101927295	chr1	73771853	73804560	3871	+
938	LRRIQ3	0.803972	0.825043	0.733386	1.02621	0.912203	0.888905	0.0255714	0.159994	0.00365293	0.840903	0.119805	0.373901	0.0413781	0.447356	0.132573	0.169898	0	0.315773	0.501188	0.516581	0.17689	0.212007	0	0.459366	0	0	0	0	0	2	3	3	1	1	0	3	0	0	0	0	0	LRRIQ3	127255	chr1	74491702	74663871	2862	-
939	FPGT	0.895235	0.946526	1.25844	1.05729	1.40571	1.32954	0.234317	0.50665	0.0265126	0.581024	0.0140792	0.0221583	0.0133884	4.69852	4.53885	4.61923	5.03015	4.57017	4.77121	4.74597	4.71733	4.38857	4.4908	4.42603	4.72044	4.69328	5.06679	4.88594	5.12697	186	190	180	194	126	176	164	166	180	200	187	168	FPGT	8790	chr1	74663896	74674386	7455	+
940	FPGT-TNNI3K	0.84176	1.00504	1.05608	1.19397	1.25461	1.05079	0.116245	0.966834	0.818175	0.117119	0.373901	0.834861	0.620572	0.248519	0	0.255772	0.327241	0	0.352667	0.364058	0	0	0	0	0.384687	0.352021	0	0.818716	0	0	2	2	0	0	0	0	2	2	0	5	0	FPGT-TNNI3K	100526835	chr1	74663896	74930609	440	+
941	TNNI3K	0.900961	0.938806	0.971079	1.042	1.07783	1.03438	0.386992	0.575868	0.85384	0.571228	0.601415	0.805326	0.847043	0.224648	0.0741849	0.133547	0.182309	0.451032	0.187083	0	0	0.212007	0	0	0.205128	0.18672	0	0	0.48964	3	1	0	0	1	0	0	1	1	0	0	2	TNNI3K	51086	chr1	74701071	75010116	3023	+
942	ERICH3	0.963801	0.915494	0.915494	0.949879	0.949879	1	0.728841	0.373901	0.373901	0.373901	0.373901	0.99999	0.575017	0.127377	0.0741849	0	0	0	0.352667	0	0	0.212007	0	0	0	0	0	0	0	0	2	0	0	1	0	0	0	0	0	0	0	ERICH3	127254	chr1	75033795	75139422	7159	-
943	ERICH3-AS1	1	1	1	1	1	1	0.99999	0.99999	0.99999	0.99999	0.99999	0.99999	0.9999	0	0	0	0	0	0	0	0	0	0	0	0	0	0	0	0	0	0	0	0	0	0	0	0	0	0	0	0	ERICH3-AS1	101927320	chr1	75043114	75091782	5047	+
944	CRYZ	0.845234	0.803378	0.817171	0.95048	0.966799	1.01717	0.0240905	0.0315584	0.113907	0.436617	0.752364	0.889297	0.0995204	5.17267	4.93009	4.85682	4.88138	5.25517	5.19859	5.05711	4.89228	4.98686	4.90937	5.01099	4.77781	4.76834	5.14179	4.70342	4.75831	304	258	225	220	194	238	250	173	190	211	164	129	CRYZ	1429	chr1	75171172	75199092	2303	-
945	TYW3	1.36126	1.37914	1.01895	1.01314	0.748535	0.73883	0.0079911	0.00934135	0.826402	0.780177	0.00471625	0.00634371	0.00111827	5.68054	6.12548	6.14431	5.70763	5.55833	5.61197	5.85385	6.05774	6.1872	6.1286	6.20433	6.18305	6.04009	5.72863	5.57271	5.81144	377	346	396	503	454	565	582	469	469	320	305	273	TYW3	127253	chr1	75198836	75232360	4053	+
946	LHX8	1	1	1	1	1	1	0.99999	0.99999	0.99999	0.99999	0.99999	0.99999	0.9999	0	0	0	0	0	0	0	0	0	0	0	0	0	0	0	0	0	0	0	0	0	0	0	0	0	0	0	0	LHX8	431707	chr1	75594119	75627218	2446	+
947	SLC44A5	0.653481	0.760839	1.61241	1.16429	2.46742	2.11925	0.0202398	0.269713	0.206141	0.555941	0.0734125	0.118367	0.050007	0.746357	0.132573	0.352021	1.43557	0.57469	0.977621	0.654511	0.17689	0.212007	0	0	0	0.871087	1.63856	1.84681	0.48964	4	7	4	1	1	0	0	0	6	13	17	2	SLC44A5	204962	chr1	75667816	76076799	4224	-
948	ACADM	1.06132	1.04584	1.49828	0.985412	1.4117	1.4326	0.39685	0.501139	0.0130258	0.568167	0.0128695	0.0108067	0.000900389	5.6237	5.70956	5.68836	6.207	5.47744	5.7777	5.60007	5.76771	5.68198	5.6772	5.68276	5.66267	5.7191	6.38528	6.13661	6.08056	356	389	331	410	318	411	403	325	374	508	454	330	ACADM	34	chr1	76190032	76229363	2821	+
949	DLSTP1	1.30362	1.36189	0.864028	1.0447	0.66279	0.634432	0.0678912	0.0808613	0.332084	0.654193	0.00403457	0.014968	0.00920866	5.28311	5.66564	5.72872	5.07226	5.23656	5.55362	5.00647	5.6713	5.56142	5.75752	5.84525	5.83475	5.47653	4.97282	5.24096	4.98692	300	332	217	383	292	435	452	367	315	187	241	152	DLSTP1	1744	chr1	76207687	76210698	3012	-
950	RABGGTB	0.432029	0.568466	0.41659	1.3158	0.964262	0.732831	0.0150132	0.0293785	0.0474937	0.0548212	0.931255	0.398387	0.13864	5.90078	4.68998	5.08593	4.63748	5.80556	6.22227	5.60433	4.54263	4.48351	4.98916	5.0978	5.04145	5.11746	5.01695	5.18753	2.54822	449	532	332	171	135	252	266	209	244	193	232	24	RABGGTB	5876	chr1	76251879	76260775	1709	+
951	SNORD45C	0.830635	0.830635	0.920665	1	1.10839	1.10839	0.373901	0.373901	0.700369	0.99999	0.373901	0.373901	0.573637	0.267714	0	0	0.148463	0.68858	0	0	0	0	0	0	0	0	0.40617	0	0	5	0	0	0	0	0	0	0	0	2	0	0	SNORD45C	692085	chr1	76252757	76252834	78	+
952	SNORD45A	1.372	1.32186	1.1594	0.963454	0.845049	0.877104	0.0734958	0.385361	0.525967	0.893335	0.456838	0.698504	0.554452	0.189219	0.645496	0.591784	0.402604	0	0.352667	0.193482	0.605757	0.396813	0.890998	0.169898	0.205128	1.16579	0.858305	0.205101	0	0	2	1	4	2	7	1	1	9	5	1	0	SNORD45A	26805	chr1	76253574	76253657	84	+
953	SNORD45B	1.06449	1.06805	0.915494	1.00334	0.860027	0.857163	0.725659	0.716274	0.373901	0.987492	0.373901	0.373901	0.772618	0.127377	0.217546	0.222358	0	0	0.352667	0	0	0	0.573628	0.584882	0	0	0	0	0	0	2	0	0	0	4	4	0	0	0	0	0	SNORD45B	26804	chr1	76255162	76255232	71	+
954	MSH4	1	1.04166	1	1.04166	1	0.960006	0.99999	0.373901	0.99999	0.373901	0.99999	0.373901	0.441099	0	0	0.058884	0	0	0	0	0	0	0	0.169898	0	0	0	0	0	0	0	0	0	0	0	1	0	0	0	0	0	MSH4	4438	chr1	76262556	76378923	3277	+
955	ASB17	1	1	1.06735	1	1.06735	1.06735	0.99999	0.99999	0.373901	0.99999	0.373901	0.373901	0.441099	0	0	0	0.0940321	0	0	0	0	0	0	0	0	0	0	0	0.265494	0	0	0	0	0	0	0	0	0	0	0	1	ASB17	127247	chr1	76384558	76398116	1045	-
956	LOC101927342	1	1	1	1	1	1	0.99999	0.99999	0.99999	0.99999	0.99999	0.99999	0.9999	0	0	0	0	0	0	0	0	0	0	0	0	0	0	0	0	0	0	0	0	0	0	0	0	0	0	0	0	LOC101927342	101927342	chr1	76477009	76485041	369	+
957	ST6GALNAC3	0.844158	0.844158	0.957864	1	1.1347	1.1347	0.373901	0.373901	0.837796	0.99999	0.373901	0.373901	0.589765	0.244415	0	0	0.182309	0	0.635836	0	0	0	0	0	0	0	0	0	0.48964	0	4	0	0	0	0	0	0	0	0	0	2	ST6GALNAC3	256435	chr1	76540389	77096669	3621	+
958	ST6GALNAC5	1	1	1	1	1	1	0.99999	0.99999	0.99999	0.99999	0.99999	0.99999	0.9999	0	0	0	0	0	0	0	0	0	0	0	0	0	0	0	0	0	0	0	0	0	0	0	0	0	0	0	0	ST6GALNAC5	81849	chr1	77333186	77529737	2032	+
959	PIGK	0.68075	0.559584	0.346065	0.82201	0.508358	0.618433	0.0102583	0.00702533	0.00149901	0.16618	0.00841746	0.0679471	0.000661071	5.04959	4.49478	4.21201	3.5187	4.86483	5.1318	5.13578	4.41612	4.63825	4.41852	3.89459	4.22677	4.45959	3.31353	3.94112	3.18299	230	246	238	156	151	167	111	116	152	55	94	40	PIGK	10026	chr1	77554667	77685132	4625	-
960	AK5	0.760725	0.807777	0.969663	1.06185	1.27466	1.20041	0.268784	0.245635	0.864384	0.793535	0.332938	0.329237	0.441398	1.54342	1.14887	1.23545	1.49898	1.67902	1.16744	1.72086	1.56397	0.560612	1.15099	1.08733	1.50257	1.07409	1.78187	1.15195	1.49489	18	9	16	15	3	10	9	12	8	15	8	9	AK5	26289	chr1	77747662	78025654	4520	+
961	ZZZ3	1.45609	1.10692	0.9728	0.760198	0.66809	0.878837	0.000691927	0.0217398	0.722484	0.00100616	0.00324535	0.114034	0.000290971	6.86695	7.40905	7.0135	6.82717	6.78942	6.88262	6.92549	7.43509	7.45877	7.33007	7.00959	7.03704	6.99355	6.78895	6.67213	7.00099	896	845	840	1319	1105	1310	1023	853	915	674	661	629	ZZZ3	26009	chr1	78028101	78149112	6578	-
24682	ATXN3L	1	1	1	1	1	1	0.99999	0.99999	0.99999	0.99999	0.99999	0.99999	0.9999	0	0	0	0	0	0	0	0	0	0	0	0	0	0	0	0	0	0	0	0	0	0	0	0	0	0	0	0	ATXN3L	92552	chrX	13336768	13338518	1751	-
963	FAM73A	0.871225	0.837543	1.16056	0.961339	1.3321	1.38568	0.18688	0.114544	0.185232	0.561746	0.022499	0.0155518	0.0138917	4.56578	4.36689	4.31001	4.7806	4.75146	4.5158	4.40847	4.45095	4.23938	4.40196	4.40065	4.33995	4.18059	4.80676	4.60723	4.91144	212	158	141	160	113	165	161	126	124	166	153	144	FAM73A	374986	chr1	78245309	78345225	6527	+
964	NEXN-AS1	2.56714	1.28731	0.598607	0.501458	0.233181	0.465005	8.18196e-05	0.0125734	0.00350205	0.000154654	2.67515e-05	0.000312588	1.98676e-07	1.16434	2.5245	1.5287	0.424018	1.30338	1.07565	1.1031	2.44231	2.60064	2.52621	1.45928	1.50257	1.61946	0.217332	0.544289	0.48964	12	8	8	34	32	39	14	12	15	1	3	2	NEXN-AS1	374987	chr1	78347033	78355224	2292	-
13130	AUP1	1.10822	0.928216	0.908602	0.837574	0.819875	0.978869	0.00644606	0.32121	0.484802	0.0517897	0.171654	0.890857	0.231382	7.06077	7.20901	6.9533	6.92249	7.06195	7.08155	7.03848	7.24968	7.16459	7.21151	7.0739	7.01845	6.74676	6.70825	6.73348	7.25682	1084	971	909	1159	900	1206	1070	842	770	637	690	752	AUP1	550	chr2	74753775	74757024	1653	-
966	FUBP1	1.38909	1.3742	0.648671	0.989281	0.466977	0.472037	0.00659392	0.00565863	0.0143899	0.865355	0.00151797	0.00136432	0.000147854	7.64804	8.12218	8.10663	7.0236	7.5218	7.72612	7.68814	8.21421	8.14913	7.99446	8.2165	8.05493	8.04182	7.07473	6.68075	7.25682	1494	1522	1430	2269	1787	2081	2372	1734	1900	823	665	752	FUBP1	8880	chr1	78412167	78444889	2755	-
967	DNAJB4	1.55426	1.9027	1.01398	1.22418	0.652385	0.532916	0.0345039	0.00232781	0.926891	0.0577635	0.0199596	0.000442625	0.00129224	3.43934	4.07557	4.36739	3.45937	3.71277	3.45537	3.08118	4.15602	4.21499	3.8261	4.30355	4.38284	4.41356	3.63002	3.4502	3.2762	99	72	52	129	111	108	150	130	147	70	65	43	DNAJB4	11080	chr1	78470636	78482995	2237	+
968	GIPC2	0.61704	0.601661	0.865393	0.975078	1.40249	1.43834	0.285655	0.257321	0.730953	0.88076	0.334787	0.284954	0.349704	0.914111	0.217546	0.181135	0.705539	0.451032	0.352667	1.58942	0	0	0.573628	0.169898	0	0.352021	0.40617	0.205101	1.27162	3	2	14	0	0	4	1	0	2	2	1	7	GIPC2	54810	chr1	78510646	78604133	3977	+
969	MGC27382	0.915494	0.999826	1.10197	1.09212	1.20369	1.10216	0.373901	0.998904	0.644574	0.373901	0.373901	0.643911	0.732363	0.127377	0	0.127126	0.267463	0	0.352667	0	0	0	0	0	0	0.352021	0	0.688017	0	0	2	0	0	0	0	0	0	2	0	4	0	MGC27382	149047	chr1	78695283	78835147	1191	+
970	PTGFR	0.658734	0.602262	0.793989	0.914273	1.20533	1.31834	0.129668	0.0805633	0.2965	0.585632	0.234687	0.0755082	0.0922146	1.5381	0.935863	0.80656	1.20529	1.78525	0.977621	1.72086	1.03108	0.560612	1.15099	0.700347	1.0493	0.634773	0.98221	1.33781	1.27162	20	7	16	8	3	10	5	7	4	6	10	7	PTGFR	5737	chr1	78956728	79006386	5431	+
971	IFI44L	0.649866	0.839378	1.35539	1.29162	2.08564	1.61475	0.139073	0.58168	0.321719	0.373901	0.0481246	0.17597	0.10097	0.621787	0	0.369179	1.06049	0.68858	0	1.00335	0	0	0	0.906778	0	0	1.47944	0.544289	1.00737	5	0	7	0	0	0	7	0	0	11	3	5	IFI44L	10964	chr1	79086067	79111830	5895	+
972	IFI44	0.954344	0.954344	1.51551	1	1.58802	1.58802	0.373901	0.373901	0.0257191	0.99999	0.0166486	0.0166486	0.00078472	0.0674187	0	0	0.667226	0	0	0.193482	0	0	0	0	0	0	0.722751	0.38464	0.854546	0	0	1	0	0	0	0	0	0	4	2	4	IFI44	10561	chr1	79115477	79129763	1726	+
973	ADGRL4	0.879925	0.879925	0.879925	1	1	1	0.176163	0.176163	0.176163	0.99999	0.99999	0.99999	0.106779	0.184547	0	0	0	0.166509	0	0.364058	0	0	0	0	0	0	0	0	0	1	0	2	0	0	0	0	0	0	0	0	0	ADGRL4	64123	chr1	79355449	79472495	3619	-
974	LOC101927412	1	1	1	1	1	1	0.99999	0.99999	0.99999	0.99999	0.99999	0.99999	0.9999	0	0	0	0	0	0	0	0	0	0	0	0	0	0	0	0	0	0	0	0	0	0	0	0	0	0	0	0	LOC101927412	101927412	chr1	81001440	81112473	706	+
975	LOC101927434	0.924591	0.924591	0.924591	1	1	1	0.373901	0.373901	0.373901	0.99999	0.99999	0.99999	0.441099	0.113113	0	0	0	0.315773	0	0	0	0	0	0	0	0	0	0	0	2	0	0	0	0	0	0	0	0	0	0	0	LOC101927434	101927434	chr1	81979565	82023387	643	-
976	ADGRL2	1.3647	1.27853	1.30576	0.936858	0.956808	1.02129	0.033391	0.0906254	0.0677853	0.606047	0.718231	0.873593	0.0870821	4.03641	4.48499	4.3909	4.4213	3.8899	4.13874	4.06929	4.56665	4.25142	4.61097	4.6071	4.37224	4.15843	4.62859	4.40363	4.19976	113	120	110	174	114	192	187	129	122	146	132	86	ADGRL2	23266	chr1	82165455	82458422	6208	+
977	LINC01361	1.12214	0.955883	1.41435	0.851843	1.26041	1.47963	0.516868	0.373901	0.0640565	0.373901	0.270558	0.0433369	0.0682727	0.065094	0.231341	0	0.565235	0	0.187083	0	0.605757	0	0	0	0	0	0.40617	0.38464	0.854546	0	1	0	4	0	0	0	0	0	2	2	4	LINC01361	101927498	chr1	83439566	83451891	1585	-
978	LOC101927587	0.855804	0.974053	1.93542	1.13817	2.26152	1.98697	0.190471	0.870696	0.0529835	0.373901	0.0311699	0.0523551	0.00720656	0.224648	0	0.18672	1.17729	0.451032	0.187083	0	0	0	0	0	0	0.500313	0.573127	1.42247	1.38757	3	1	0	0	0	0	0	0	3	3	11	8	LOC101927587	101927587	chr1	84041471	84326679	3165	-
979	LOC101927560	0.960818	1.00975	0.960818	1.05093	1	0.951539	0.373901	0.883911	0.373901	0.373901	0.99999	0.373901	0.591879	0.0576648	0	0.0716659	0	0.166509	0	0	0	0	0	0	0.205128	0	0	0	0	1	0	0	0	0	0	0	1	0	0	0	0	LOC101927560	101927560	chr1	84267199	84326229	1991	-
980	TTLL7	0.9577	1.06203	1.75118	1.10894	1.82852	1.64889	0.80571	0.604614	0.0236109	0.448657	0.0221711	0.020262	0.0083655	3.17478	3.11242	3.2616	3.9831	2.88003	3.41848	3.17587	2.96034	3.43489	2.87723	3.20924	3.23318	3.33906	4.17561	3.65653	4.06692	52	70	56	52	62	52	66	55	66	105	76	78	TTLL7	79739	chr1	84335057	84464833	3648	-
981	PRKACB	0.725243	0.962548	1.14645	1.32721	1.58078	1.19106	0.0596973	0.677787	0.476425	0.15096	0.120214	0.418322	0.15031	4.2621	3.79863	4.20703	4.45927	4.27433	4.27911	4.2324	4.06899	3.90017	3.32666	3.99977	4.16668	4.42288	4.7293	4.61625	3.90123	150	133	124	121	88	74	120	111	148	157	154	69	PRKACB	5567	chr1	84543658	84704181	7587	+
982	SAMD13	0.626708	0.546273	1.00712	0.871655	1.607	1.84362	0.0125581	0.00872392	0.963764	0.394251	0.0540232	0.0342764	0.00633296	1.51785	0.843717	0.645546	1.52809	1.67902	1.33517	1.51892	0.724406	0.707695	1.06942	0.584882	0.938648	0.352021	1.09631	1.71875	1.68819	18	11	13	5	4	9	4	6	2	7	15	11	SAMD13	148418	chr1	84764049	84816481	1803	+
983	UOX	1	1	1.06735	1	1.06735	1.06735	0.99999	0.99999	0.373901	0.99999	0.373901	0.373901	0.441099	0	0	0	0.0940321	0	0	0	0	0	0	0	0	0	0	0	0.265494	0	0	0	0	0	0	0	0	0	0	0	1	UOX	391051	chr1	84830641	84863576	1551	-
984	DNASE2B	1	1	1	1	1	1	0.99999	0.99999	0.99999	0.99999	0.99999	0.99999	0.9999	0	0	0	0	0	0	0	0	0	0	0	0	0	0	0	0	0	0	0	0	0	0	0	0	0	0	0	0	DNASE2B	58511	chr1	84864215	84880691	1427	+
985	RPF1	1.06815	1.19437	0.794501	1.11816	0.743807	0.665207	0.24073	0.0721624	0.0189989	0.146487	0.00193252	0.00551385	0.000885819	6.56165	6.65677	6.81789	6.22977	6.43488	6.58679	6.65459	6.60775	6.70992	6.65081	6.6651	6.94522	6.82972	6.27148	6.29656	6.11462	699	687	695	740	655	815	804	800	816	469	508	338	RPF1	80135	chr1	84944920	84964033	1975	+
986	GNG5	1.18451	1.23334	0.908533	1.04123	0.767013	0.736643	0.0316277	0.00650127	0.436196	0.317648	0.0582697	0.0304398	0.01752	7.58323	7.82752	7.8858	7.44484	7.48877	7.56245	7.69115	7.75121	7.91372	7.81294	7.86317	7.92582	7.86756	7.38927	7.70994	7.18652	1460	1358	1433	1644	1517	1834	1855	1585	1683	1025	1364	716	GNG5	2787	chr1	84964006	84972262	806	-
987	SPATA1	0.786755	0.640114	1.12832	0.813613	1.43415	1.76269	0.343131	0.101379	0.475581	0.424012	0.0967516	0.0152606	0.0711644	2.48238	2.13636	1.83878	2.65656	2.72849	2.61424	2.00502	2.54261	2.05865	1.6768	1.5848	1.65032	2.19928	2.8436	2.55791	2.54822	46	37	21	37	20	18	16	14	26	38	32	24	SPATA1	100505741	chr1	84971984	85022178	2155	+
988	CTBS	0.945345	0.838095	1.09543	0.88655	1.15876	1.30705	0.434475	0.314909	0.547743	0.494259	0.365557	0.255081	0.382666	4.91271	4.83162	4.6579	5.04421	4.8769	5.02542	4.82845	4.9421	4.69225	4.84955	4.36609	4.44488	5.05886	5.24435	5.18753	4.6229	232	228	191	228	157	228	157	136	234	227	232	117	CTBS	1486	chr1	85018804	85040163	3101	-
989	LINC01461	1	1	1	1	1	1	0.99999	0.99999	0.99999	0.99999	0.99999	0.99999	0.9999	0	0	0	0	0	0	0	0	0	0	0	0	0	0	0	0	0	0	0	0	0	0	0	0	0	0	0	0	LINC01461	103695366	chr1	85063647	85086714	560	-
990	LINC01555	1.04348	1.05093	1.21678	1.00714	1.16607	1.15781	0.373901	0.373901	0.373901	0.916798	0.476967	0.497783	0.604573	0	0.0614049	0.0716659	0.283063	0	0	0	0.17689	0	0	0	0.205128	0	0.722751	0	0	0	0	0	1	0	0	0	1	0	4	0	0	LINC01555	439927	chr1	85093913	85100703	2884	-
991	SSX2IP	1.16644	1.14727	0.483154	0.983569	0.414214	0.421133	0.1862	0.227191	0.0129569	0.662531	0.00080913	0.000833501	0.000209112	5.65715	5.87926	5.85536	4.60771	5.46151	5.91645	5.55233	5.84832	5.95291	5.8336	5.79093	5.90632	5.86646	4.48933	4.95862	4.29192	352	429	320	434	385	459	435	386	415	132	197	92	SSX2IP	117178	chr1	85109390	85156240	6212	-
992	LPAR3	0.960818	0.960818	0.960818	1	1	1	0.373901	0.373901	0.373901	0.99999	0.99999	0.99999	0.441099	0.0576648	0	0	0	0.166509	0	0	0	0	0	0	0	0	0	0	0	1	0	0	0	0	0	0	0	0	0	0	0	LPAR3	23566	chr1	85279086	85358896	1721	-
993	MCOLN2	0.801847	0.692914	0.358471	0.864147	0.447056	0.517338	0.323018	0.165707	0.0331921	0.104914	0.0118662	0.0388296	0.0201231	2.91037	2.59177	2.38111	1.43029	2.46638	3.32191	2.81309	2.60581	2.5233	2.64358	2.16974	2.44118	2.51043	1.78187	1.7842	0.265494	37	65	42	39	30	43	28	29	34	15	16	1	MCOLN2	255231	chr1	85391266	85462805	3053	-
994	MCOLN3	0.803978	0.558925	0.500373	0.6952	0.622371	0.895241	0.512448	0.0364435	0.00999914	0.411246	0.292819	0.56487	0.229243	3.15941	2.84464	2.32014	2.16048	2.88003	3.41848	3.1293	3.26443	3.20657	1.43772	2.72772	1.96458	2.15521	2.14216	2.12462	2.21315	52	70	54	66	52	14	45	19	25	21	22	18	MCOLN3	55283	chr1	85483765	85514223	2850	-
995	WDR63	0.712089	0.83075	1.2092	1.16664	1.6981	1.45555	2.98025e-05	0.229446	0.55959	0.373901	0.205166	0.339935	0.184098	0.489871	0	0.222358	0.763924	0.451032	0.501188	0.516581	0	0	0	0.584882	0	0	0.40617	0.205101	1.38757	3	3	3	0	0	0	4	0	0	2	1	8	WDR63	126820	chr1	85527981	85598821	3019	+
996	SYDE2	1.21506	1.31766	1.02611	1.08443	0.844491	0.77874	0.348378	0.298772	0.944256	0.739136	0.633958	0.512184	0.681158	2.59476	2.87579	2.99273	2.63194	2.49797	2.32634	2.89887	2.54261	2.81051	3.19824	2.42607	3.36738	3.03299	2.51472	3.30166	1.59477	38	29	45	37	38	67	35	61	52	29	58	10	SYDE2	84144	chr1	85623356	85666728	4711	-
997	C1orf52	0.921833	0.840677	0.696704	0.911963	0.755781	0.828742	0.276598	0.0172086	0.00589625	0.20378	0.0277045	0.037845	0.00284398	5.52244	5.40502	5.27207	5.00106	5.57323	5.57473	5.41349	5.548	5.37038	5.28401	5.20922	5.30945	5.2955	5.16812	4.87846	4.94021	381	337	290	351	255	311	288	253	277	215	186	147	C1orf52	148423	chr1	85715637	85725355	3390	-
998	BCL10	0.854654	0.904127	0.767229	1.05789	0.897708	0.848586	0.0726078	0.192948	0.336337	0.461413	0.70262	0.556197	0.528438	5.20801	4.98142	5.06261	4.82574	5.24589	5.28822	5.08177	4.87314	5.111	4.94982	5.18959	5.03474	4.95344	5.00239	5.30368	3.75776	302	275	229	217	212	245	284	208	217	191	252	62	BCL10	8915	chr1	85731460	85742587	3104	-
999	LOC646626	2.6206	1.5152	2.02721	0.578187	0.773569	1.33792	0.00611422	0.0139215	0.00291988	0.0182202	0.122261	0.0117697	0.000296334	2.76349	4.15339	3.363	3.78299	2.99518	2.82624	2.40752	3.85157	4.39944	4.15745	3.40917	3.27931	3.39698	3.8735	3.62114	3.84148	57	44	30	103	127	138	77	57	69	84	74	66	LOC646626	646626	chr1	85742041	85743771	888	+
1000	DDAH1	1.69826	1.44752	1.11094	0.852356	0.654165	0.767479	2.30166e-05	0.00520138	0.637532	0.0383127	0.0548095	0.218743	0.015133	5.1257	5.88976	5.65929	5.27749	5.07316	5.13748	5.16493	5.92155	5.84977	5.89703	5.76463	5.70131	5.49875	5.06679	4.8634	5.74777	267	247	243	457	358	480	427	334	320	200	184	261	DDAH1	23576	chr1	85784168	86044046	4482	-
1001	CYR61	4.46462	1.94548	0.554545	0.435754	0.124209	0.285043	2.45138e-05	0.000563533	0.0660499	0.000112366	6.38111e-05	0.00174102	0.000215183	5.57204	7.73058	6.53216	4.72141	5.47348	5.71443	5.51659	7.65925	7.8188	7.70904	6.64362	6.48571	6.46024	5.28101	4.85581	3.49881	355	372	312	1542	1420	1706	792	580	630	233	183	51	CYR61	3491	chr1	86046444	86049648	2293	+
16182	BAP1	1.23002	1.40686	1.30036	1.14377	1.05718	0.924295	0.031312	0.0529792	0.0481969	0.336882	0.600502	0.587601	0.050332	4.47409	4.77277	4.96657	4.85299	4.4461	4.43499	4.53889	4.82083	4.61047	4.87377	4.78767	5.24115	4.8257	4.7899	5.0612	4.68087	170	149	155	209	148	232	213	241	198	164	212	122	BAP1	8314	chr3	52435020	52444121	3701	-
1003	COL24A1	0.924591	0.924591	1.02481	1	1.10839	1.10839	0.373901	0.373901	0.852861	0.99999	0.373901	0.373901	0.590178	0.113113	0	0	0.148463	0.315773	0	0	0	0	0	0	0	0	0.40617	0	0	2	0	0	0	0	0	0	0	0	2	0	0	COL24A1	255631	chr1	86194916	86622121	6500	-
1004	ODF2L	0.830533	1.00932	1.8675	1.21526	2.24856	1.85026	0.0853702	0.913781	0.00014696	0.156169	0.000298559	0.000782985	6.94975e-05	5.80919	5.5413	5.82257	6.7103	5.7865	5.75199	5.88572	5.29831	5.71713	5.57746	5.58848	5.91365	5.93974	6.78895	6.69145	6.64681	443	382	405	294	326	383	377	388	437	674	670	491	ODF2L	57489	chr1	86812507	86862025	6464	-
1005	CLCA2	0.610446	0.819264	0.709693	1.34207	1.16258	0.866258	0.0717417	0.435061	0.198138	0.193242	0.373901	0.54638	0.145812	0.712064	0	0.424464	0.217332	0.57469	0.352667	1.1031	0	0	0	0.807251	0	0.352021	0.573127	0	0	4	2	8	0	0	0	6	0	2	3	0	0	CLCA2	9635	chr1	86889769	86922240	4024	+
1006	CLCA1	0.955883	1.00457	0.955883	1.05093	1	0.951539	0.373901	0.947932	0.373901	0.373901	0.99999	0.373901	0.594958	0.065094	0	0.0716659	0	0	0.187083	0	0	0	0	0	0.205128	0	0	0	0	0	1	0	0	0	0	0	1	0	0	0	0	CLCA1	1179	chr1	86934526	86965974	3120	+
1007	CLCA4	1.04348	1.05093	1.1347	1.00714	1.08742	1.07971	0.373901	0.373901	0.373901	0.916798	0.554381	0.591971	0.677554	0	0.0614049	0.0716659	0.182309	0	0	0	0.17689	0	0	0	0.205128	0	0	0	0.48964	0	0	0	1	0	0	0	1	0	0	0	2	CLCA4	22802	chr1	87012759	87046432	3208	+
1008	CLCA3P	1.12207	1	1	0.891214	0.891214	1	0.373901	0.99999	0.99999	0.373901	0.373901	0.99999	0.441099	0	0.166157	0	0	0	0	0	0	0	0.450165	0	0	0	0	0	0	0	0	0	0	0	3	0	0	0	0	0	0	CLCA3P	9629	chr1	87099959	87121059	3412	+
1009	SH3GLB1	0.937432	1.07786	1.51983	1.1498	1.62127	1.41005	0.400471	0.253347	0.00485967	0.0155833	0.00182902	0.00367485	0.000152268	6.0942	6.00099	6.20237	6.69811	6.23146	5.94267	6.09405	6.09951	5.96027	5.93782	6.19205	6.22785	6.18686	6.82456	6.59899	6.66129	606	437	469	518	387	494	577	484	520	691	628	496	SH3GLB1	51100	chr1	87170253	87213867	6440	+
1010	SEP15	0.778161	0.684106	0.794987	0.879132	1.02162	1.16208	0.0210981	0.00569567	0.428335	0.00495137	0.944227	0.648769	0.488722	7.2057	6.84384	6.65799	6.87471	7.06985	7.35482	7.17799	6.80241	6.82919	6.89823	6.67042	6.67233	6.63086	7.10401	7.34136	5.70929	1090	1175	1002	848	712	969	807	661	710	840	1055	254	SEP15	9403	chr1	87328128	87380107	1840	-
1011	HS2ST1	0.801234	0.650734	0.844645	0.812164	1.05418	1.29799	0.00407853	0.000648243	0.033477	0.000631534	0.296757	0.00743005	5.16807e-05	6.67604	6.35634	6.05618	6.43246	6.73578	6.57845	6.70904	6.34613	6.37501	6.34769	5.99412	6.10513	6.0671	6.39088	6.54808	6.3508	863	683	722	616	518	659	502	444	478	510	606	399	HS2ST1	9653	chr1	87380335	87575681	6758	+
1012	LINC01140	0.833161	0.85382	1.14339	1.0248	1.37235	1.33915	0.134041	0.24644	0.457814	0.875978	0.169376	0.211728	0.195853	0.48434	0.221007	0.256344	0.677659	0.57469	0.352667	0.516581	0.17689	0	0.450165	0.169898	0.544352	0	0.40617	1.04919	0.48964	4	2	3	1	0	3	1	3	0	2	7	2	LINC01140	339524	chr1	87595448	87634886	4635	+
1013	LOC101927844	1.12723	0.998717	1.09877	0.885991	0.974751	1.10018	0.13525	0.984159	0.629957	0.132254	0.889391	0.625646	0.729171	0.129604	0.302387	0.127751	0.265494	0	0.187083	0.193482	0.33444	0.396813	0.166157	0.169898	0.205128	0	0	0	0.683599	0	1	1	2	2	1	1	1	0	0	0	3	LOC101927844	101927844	chr1	87678352	87717014	1152	+
1014	LMO4	1.60564	1.7399	1.53	1.08362	0.952893	0.87936	0.00325072	0.00159145	0.00690565	0.180508	0.449905	0.0831952	0.000225368	6.40721	7.09036	7.20622	7.02075	6.60227	6.22761	6.36667	7.09447	7.17569	6.99528	7.10436	7.25185	7.2573	6.9979	7.13888	6.91664	786	534	568	1040	907	1037	1093	991	1100	780	916	593	LMO4	8543	chr1	87794151	87814607	5406	+
1015	LINC01364	1.00051	0.913192	0.956502	0.912723	0.956011	1.04743	0.997049	0.523724	0.790402	0.460273	0.767869	0.761896	0.889772	0.246468	0.247209	0.115459	0.182309	0	0.501188	0.193482	0	0.396813	0.315138	0.32188	0	0	0	0	0.48964	0	3	1	0	2	2	2	0	0	0	0	2	LINC01364	100505768	chr1	87819210	87837338	886	-
1016	PKN2-AS1	1.14111	1.41688	3.40575	1.24167	2.98459	2.40369	0.627678	0.117968	0.00837199	0.41174	0.0138987	0.0180865	0.00147384	0.580086	0.770527	1.08281	2.34806	0.451032	0.87244	0.364058	1.28385	0.396813	0.450165	1.32178	0.688094	1.16579	2.70659	2.17429	2.0816	3	6	2	11	2	3	12	4	9	34	23	16	PKN2-AS1	101927891	chr1	89003196	89150887	3542	-
1017	PKN2	1.04319	1.04259	1.38074	0.999433	1.32358	1.32433	0.214617	0.409596	0.00184243	0.989098	0.00199143	0.00461959	0.00015736	7.50218	7.56318	7.56236	7.96763	7.49465	7.44011	7.56889	7.58865	7.52599	7.57416	7.45406	7.59743	7.62961	8.05532	7.94453	7.8985	1466	1247	1316	1468	1158	1553	1395	1261	1426	1630	1606	1176	PKN2	5586	chr1	89149922	89301938	6104	+
1018	GTF2B	1.0946	1.05417	1.31928	0.96306	1.20525	1.25148	0.120146	0.422964	0.443279	0.424065	0.579928	0.518987	0.876667	4.35347	4.48388	4.42958	4.75322	4.4461	4.22672	4.37892	4.50168	4.51382	4.4349	4.53115	4.41419	4.33672	5.31086	4.80152	3.73605	170	128	138	166	138	169	177	133	139	238	176	61	GTF2B	2959	chr1	89318321	89357301	1645	-
1019	CCBL2	0.812906	0.733127	0.734957	0.90186	0.904111	1.0025	0.0417089	0.0139757	0.0157156	0.399938	0.416757	0.984157	0.0386107	5.20077	4.90193	4.75291	4.7565	5.20819	5.14315	5.249	5.08756	4.86676	4.72856	4.51547	4.93018	4.7829	4.98027	4.66049	4.59905	294	248	258	253	178	209	175	193	192	188	159	115	CCBL2	.	chr1	89401456	89435150	1676	-
1020	RBMXL1	1.14214	1.16218	0.896245	1.01755	0.784707	0.771175	0.0218157	0.0274925	0.159458	0.673767	0.0127197	0.0139303	0.00409088	5.73553	5.92727	5.95237	5.5775	5.81186	5.66017	5.73058	5.92155	5.98211	5.8762	6.03594	5.88036	5.93649	5.66995	5.40078	5.64667	451	358	363	457	393	473	517	379	436	307	270	243	RBMXL1	494115	chr1	89445139	89458643	5087	-
1021	GBP3	1.4772	1.736	3.95096	1.1752	2.67462	2.27589	0.0387883	0.00548947	0.000900042	0.181991	0.00199305	0.00270733	1.61179e-05	2.80527	3.36813	3.60104	4.78747	3.01715	2.54747	2.81309	3.51545	3.45586	3.09897	3.75466	3.52887	3.50627	4.9578	4.82504	4.55012	58	35	42	80	63	62	100	69	75	185	179	111	GBP3	2635	chr1	89472360	89488549	3040	-
1022	GBP1	6.50156	7.59233	2.79136	1.16777	0.429337	0.367655	0.000663481	3.3497e-05	0.000190468	0.161704	0.00279462	9.64513e-05	2.1224e-07	2.70793	5.40871	5.63247	4.18889	2.61783	2.44114	3.00585	5.61481	5.18192	5.39698	5.58096	5.56827	5.74163	4.18853	4.12919	4.24658	42	32	49	368	223	337	375	304	380	106	108	89	GBP1	2633	chr1	89517987	89531043	3050	-
1023	GBP2	3.70281	3.70589	14.3052	1.00083	3.86334	3.86013	0.000443757	0.000133118	4.70905e-05	0.987378	0.000114872	0.000101928	3.90612e-07	3.86721	5.75583	5.75703	7.70568	4.29246	3.39968	3.76869	5.85483	5.78497	5.61747	5.76795	5.77964	5.72288	7.63798	7.63209	7.83736	152	69	88	436	342	394	428	353	375	1219	1292	1127	GBP2	2634	chr1	89571816	89591842	4132	-
1024	GBP7	1.13135	0.839376	0.839376	0.741922	0.741922	1	0.713567	0.373901	0.373901	0.373901	0.373901	0.99999	0.578819	0.25261	0.430661	0	0	0	0	0.654511	1.03108	0	0	0	0	0	0	0	0	0	0	4	8	0	0	0	0	0	0	0	0	GBP7	388646	chr1	89597434	89641723	2454	-
1025	GBP4	0.846118	0.861938	0.88659	1.0187	1.04783	1.0286	0.426405	0.435454	0.527349	0.892618	0.745879	0.805054	0.71802	0.407226	0.166157	0.192882	0.233565	0.166509	0.187083	0.780396	0	0	0.450165	0	0.205128	0.352021	0.40617	0	0.265494	1	1	5	0	0	3	0	1	2	2	0	1	GBP4	115361	chr1	89646831	89664633	6145	-
1026	GBP5	0.822144	0.940137	0.822144	1.14352	1	0.874494	0.045433	0.565489	0.045433	0.18096	0.99999	0.18096	0.0564298	0.282538	0	0.19348	0	0.451032	0.187083	0.193482	0	0	0	0.169898	0.384687	0	0	0	0	3	1	1	0	0	0	1	2	0	0	0	0	GBP5	115362	chr1	89724634	89738544	4051	-
1027	LOC729930	0.47796	0.74062	0.957451	1.54955	2.0032	1.29277	0.002668	0.148802	0.752402	0.118222	0.0123476	0.258884	0.00787079	1.17791	0.11287	0.744714	1.11518	1.07111	1.07565	1.36666	0	0	0.315138	1.08733	0.818803	0.18672	0.858305	1.04919	1.38757	9	8	11	0	0	2	9	5	1	5	7	8	LOC729930	729930	chr1	89754941	89756045	1105	-
1028	GBP6	0.916573	0.87838	0.923109	0.95833	1.00713	1.05092	0.548542	0.373901	0.584862	0.373901	0.91687	0.373901	0.672858	0.187083	0.0614049	0	0.0716561	0	0.501188	0	0.17689	0	0	0	0	0	0	0.205101	0	0	3	0	1	0	0	0	0	0	0	1	0	GBP6	163351	chr1	89829436	89853719	4867	+
1029	GBP1P1	1.09367	1.03512	0.890141	0.946463	0.813902	0.859941	0.628523	0.85317	0.402526	0.785111	0.245963	0.384267	0.65395	0.244035	0.373213	0.293831	0.0761401	0.166509	0	0.516581	0.17689	0.707695	0.166157	0.169898	0	0.634773	0.217332	0	0	1	0	3	1	4	1	1	0	4	1	0	0	GBP1P1	400759	chr1	89873238	89890493	1234	+
1030	LRRC8B	0.850313	0.713728	0.382746	0.839372	0.450124	0.536264	0.0537332	0.00137243	8.13887e-05	0.0866415	0.00159376	0.00179961	1.12754e-05	5.97217	5.73824	5.48562	4.58663	6.02471	5.93616	5.95411	5.57194	5.74721	5.87919	5.41762	5.60496	5.42642	4.79836	4.55193	4.37856	524	435	425	357	333	474	334	312	304	165	147	98	LRRC8B	23507	chr1	89990397	90063420	8061	+
1031	FLJ27354	0.915217	0.92175	0.87708	1.00714	0.95833	0.951539	0.348071	0.399934	0.154517	0.916798	0.373901	0.373901	0.354954	0.189219	0.0614049	0.0716659	0	0	0.352667	0.193482	0.17689	0	0	0	0.205128	0	0	0	0	0	2	1	1	0	0	0	1	0	0	0	0	FLJ27354	400761	chr1	90090408	90098453	789	-
1032	LRRC8C	0.497505	0.397	0.227128	0.797982	0.456535	0.572112	0.00465422	0.00265753	0.00204668	0.176336	0.0339043	0.126074	0.00769697	5.21265	4.20544	3.87986	3.07423	4.99783	5.39177	5.22152	3.95227	4.34429	4.28939	3.52334	3.9413	4.11307	3.31353	3.62114	1.59477	253	296	253	111	122	152	84	94	118	55	74	10	LRRC8C	84230	chr1	90098644	90185094	7207	+
1033	LRRC8D	0.702045	0.69981	0.698389	0.996816	0.994792	0.997969	0.00151192	0.00228046	0.00448047	0.918131	0.923281	0.973867	0.000184842	6.70557	6.19521	6.19061	6.18768	6.80371	6.61355	6.69312	6.20531	6.19968	6.18051	6.1135	6.25696	6.19777	6.1967	6.30495	6.05009	905	700	714	558	458	586	546	494	524	445	511	323	LRRC8D	55144	chr1	90286573	90401989	4052	+
1034	GEMIN8P4	0.820278	0.990444	1.15973	1.20745	1.41383	1.17092	0.124165	0.787612	0.606958	0.128179	0.318522	0.584979	0.650226	2.90776	2.62194	2.89391	3.12155	2.83126	2.90835	2.97984	2.47652	2.44158	2.90101	2.85777	2.89086	2.93212	3.40494	3.47023	2.14887	50	47	48	35	28	53	50	42	48	59	66	17	GEMIN8P4	492303	chr1	90458824	90460525	1702	-
1035	ZNF326	1.20053	1.25526	0.832269	1.04559	0.693251	0.663026	0.0992685	0.022161	0.0969003	0.460351	0.00788581	0.000530012	0.00137467	6.67087	6.93455	6.99886	6.406	6.50263	6.83967	6.65047	6.77346	7.03301	6.98419	7.02351	7.01505	6.95711	6.28658	6.40976	6.51278	733	820	693	831	821	1029	1033	840	892	474	550	447	ZNF326	284695	chr1	90460678	90494094	2722	+
1036	BARHL2	1	1	1	1	1	1	0.99999	0.99999	0.99999	0.99999	0.99999	0.99999	0.9999	0	0	0	0	0	0	0	0	0	0	0	0	0	0	0	0	0	0	0	0	0	0	0	0	0	0	0	0	BARHL2	343472	chr1	91177579	91182794	1496	-
1037	ZNF644	1.3232	1.13302	1.5274	0.856272	1.15432	1.34808	0.0153691	0.12121	0.00408548	0.0332823	0.0699422	0.00536472	0.000817991	6.43925	6.84328	6.61942	7.05032	6.25245	6.52739	6.52118	6.88434	6.91117	6.7276	6.54086	6.66148	6.65282	7.1327	6.92521	7.08497	615	659	633	898	754	860	737	656	721	857	789	667	ZNF644	84146	chr1	91380857	91487812	6001	-
1038	HFM1	1.37244	1.15083	0.890996	0.838524	0.649205	0.774223	0.3671	0.620827	0.373901	0.63793	0.240971	0.373901	0.497204	0.166509	0.623254	0.369179	0	0.451032	0	0	1.20442	0.396813	0	0.906778	0	0	0	0	0	3	0	0	10	2	0	7	0	0	0	0	0	HFM1	164045	chr1	91726323	91870426	4931	-
1039	CDC7	0.795762	0.834169	0.257474	1.04826	0.323556	0.308659	0.0637137	0.114509	0.00265891	0.395101	0.00325552	0.0027474	0.000808648	4.81895	4.48936	4.55737	2.86145	4.64261	5.0131	4.77651	4.41612	4.57258	4.47505	4.49961	4.50436	4.66212	3.55218	2.59486	2.01103	196	226	184	156	144	174	173	142	176	66	33	15	CDC7	8317	chr1	91966404	91991321	3559	+
1040	TGFBR3	1.06611	0.632357	1.61591	0.593146	1.51571	2.55538	0.528564	0.0219354	0.000987742	0.011516	0.00121958	0.00018799	0.00019712	4.73681	4.82916	4.07562	5.42916	4.86483	4.52451	4.799	4.64396	4.88233	4.94411	3.71402	4.15435	4.29671	5.40797	5.45203	5.42713	230	159	187	184	180	244	97	110	135	255	280	208	TGFBR3	7049	chr1	92145900	92371559	6799	-
1041	BRDT	0.934524	0.903544	0.952944	0.96685	1.01971	1.05467	0.701472	0.547339	0.793746	0.738749	0.884936	0.656432	0.929163	0.217999	0.120303	0.0716659	0.148463	0.57469	0	0	0.33444	0	0	0	0.205128	0	0.40617	0	0	4	0	0	2	0	0	0	1	0	2	0	0	BRDT	676	chr1	92414928	92479985	3329	+
1042	EPHX4	0.591572	0.4801	0.854985	0.811567	1.44528	1.78085	0.0125873	0.0059623	0.392993	0.148447	0.116261	0.0486331	0.00427581	3.43246	2.67509	2.37387	3.20643	3.62965	3.43704	3.1986	2.66635	2.8427	2.49531	2.20926	2.63106	2.24205	3.21594	3.52869	2.77808	93	71	57	41	39	38	29	34	27	51	69	29	EPHX4	253152	chr1	92495533	92529093	1443	+
1043	SETSIP	1.09865	1.32896	0.69226	1.20963	0.630099	0.520901	0.428582	0.105859	0.0262506	0.218462	0.0103569	0.0111432	0.00350193	3.12967	3.26541	3.53997	2.59906	3.25758	2.88149	3.22098	3.12039	3.45586	3.19824	3.65799	3.20954	3.70278	2.74208	2.59486	2.44494	70	46	58	59	63	67	93	54	87	35	33	22	SETSIP	646817	chr1	92539993	92541029	1037	-
1044	BTBD8	0.840052	1.51611	1.86815	1.80478	2.22385	1.2322	0.396491	0.0355411	0.0974741	0.0016546	0.053061	0.403009	0.0172888	0.837824	0.586375	1.4382	1.73944	0.315773	0.977621	1.1031	0.33444	0.707695	0.687354	1.32178	1.50257	1.4835	1.09631	1.7842	2.14887	2	7	8	2	4	5	12	12	13	7	16	17	BTBD8	284697	chr1	92545862	92613401	1447	+
1045	KIAA1107	0.303587	0.644865	1.42436	2.12415	4.69177	2.20877	0.000649996	0.0369659	0.0340416	0.0387321	0.00104724	0.00811384	7.39989e-05	3.37097	1.65116	2.73804	3.88129	3.22019	3.49134	3.38851	2.04637	1.36904	1.43772	2.58476	2.40001	3.12726	4.10921	3.7248	3.77915	68	74	66	24	10	14	40	28	56	100	80	63	KIAA1107	23285	chr1	92632609	92650280	4556	+
1046	C1orf146	1.15671	1.00753	0.988633	0.871028	0.854692	0.981245	0.58432	0.97348	0.966873	0.518691	0.546949	0.93029	0.881677	0.299556	0.509587	0.310378	0.283063	0	0.758983	0	0.834036	0	0.573628	0	0.384687	0.500313	0.722751	0	0	0	5	0	6	0	4	0	2	3	4	0	0	C1orf146	388649	chr1	92683573	92711367	751	+
1047	GLMN	0.945767	1.00474	0.627913	1.06235	0.663919	0.624953	0.71144	0.980501	0.0765907	0.700703	0.0429373	0.0809424	0.0770565	4.43022	4.34978	4.43704	3.75886	4.18011	4.7491	4.29702	4.47654	4.19018	4.36825	4.02214	4.69513	4.51295	3.93614	3.98353	3.2458	140	187	130	163	109	161	122	163	158	88	97	42	GLMN	11146	chr1	92711955	92764566	2032	-
1048	RPAP2	1.06798	0.815848	0.842481	0.763916	0.788853	1.03264	0.606564	0.172167	0.458118	0.0123998	0.248859	0.875474	0.341139	4.19595	4.29084	3.90232	3.94867	3.97092	4.09265	4.47515	4.14542	4.39944	4.31616	3.84526	3.96972	3.88922	4.25146	3.27913	4.13487	120	116	148	128	127	155	107	96	100	111	57	82	RPAP2	79871	chr1	92764522	92853732	3112	+
1049	GFI1	0.881888	0.745657	1.43918	0.845524	1.63193	1.93009	0.632359	0.362332	0.378568	0.565755	0.262943	0.189045	0.271731	1.22478	1.04344	0.801361	1.75003	0.57469	1.48541	1.4448	1.4307	0.707695	0.890998	0.32188	0.544352	1.33337	1.39277	1.15195	2.39039	4	13	12	13	4	7	2	3	11	10	8	21	GFI1	2672	chr1	92940318	92952433	2910	-
1050	EVI5	0.880878	0.932406	1.14398	1.0585	1.29868	1.22691	0.119015	0.368509	0.0929068	0.367337	0.00585802	0.0205541	0.011812	6.38128	6.19829	6.28031	6.57533	6.39768	6.23559	6.49846	6.10225	6.26647	6.22121	6.38347	6.16165	6.28727	6.50116	6.55278	6.66703	681	537	623	519	480	603	660	462	558	551	608	498	EVI5	7813	chr1	92974253	93257961	7436	-
1051	RPL5	1.19009	1.13471	1.14448	0.953464	0.961673	1.00861	0.00353366	0.0171396	0.0554579	0.234482	0.472031	0.877356	0.0159441	11.6188	11.8699	11.8012	11.8135	11.5696	11.6428	11.6429	11.8481	11.9306	11.8291	11.7956	11.8681	11.7368	11.8413	11.6845	11.9059	24837	23087	22274	28254	24653	29798	28436	24459	24693	22563	21539	18987	RPL5	6125	chr1	93297594	93307481	1031	+
1052	FAM69A	0.712466	0.668175	0.83785	0.937834	1.17599	1.25394	0.000798747	0.000129918	0.000948901	0.309502	0.0246435	0.00391725	4.28807e-05	5.33382	4.84471	4.75211	5.07858	5.34475	5.33846	5.3181	4.78032	4.96509	4.78074	4.78767	4.8096	4.65423	5.04564	5.13832	5.04987	324	285	271	203	191	217	213	177	175	197	224	159	FAM69A	388650	chr1	93298286	93427079	3099	-
1053	SNORD21	1.05309	0.657647	0.649839	0.62449	0.617076	0.988128	0.914063	0.414921	0.416709	0.219194	0.230894	0.941578	0.52296	0.947198	1.02183	0.342582	0.325351	0	1.7458	0.516581	1.56397	0.212007	0.982965	0.459366	0.205128	0.352021	0	0.205101	0.683599	0	17	3	15	1	8	3	1	2	0	1	3	SNORD21	6083	chr1	93302846	93302940	95	+
1054	SNORA66	0.759049	0.672794	0.699496	0.886364	0.921542	1.03969	0.394561	0.231488	0.249532	0.573364	0.660267	0.74262	0.469466	0.810347	0.412612	0.238583	0.294734	0	0.977621	1.19641	0.33444	0	0.792766	0.169898	0	0.500313	0.40617	0.205101	0.265494	0	7	9	2	0	6	1	0	3	2	1	1	SNORA66	26782	chr1	93306276	93306408	133	+
1055	MTF2	0.901904	0.8978	0.728744	0.995449	0.808006	0.8117	0.00452537	0.0820652	0.000496515	0.927397	0.00162963	0.0225078	0.00036568	6.84477	6.69581	6.68923	6.38825	6.82721	6.81858	6.88752	6.70115	6.71427	6.67169	6.56962	6.68738	6.8014	6.30746	6.39936	6.45415	920	808	818	790	657	827	752	668	800	481	546	429	MTF2	22823	chr1	93544792	93604638	4048	+
1056	TMED5	0.873169	0.75826	0.482726	0.8684	0.552843	0.636623	0.0250784	0.0128694	0.000685959	0.0854937	0.00126946	0.013163	0.000134619	7.17559	6.97993	6.77636	6.12487	7.09331	7.2498	7.17942	7.01957	6.99949	6.91875	6.88546	6.58777	6.83845	6.31926	6.16453	5.85238	1108	1092	1003	987	802	983	938	623	821	485	463	281	TMED5	50999	chr1	93615299	93646246	6185	-
1057	CCDC18	0.723122	0.709464	0.385938	0.981112	0.533711	0.543986	0.00776749	0.0107108	0.000424053	0.734219	0.000124117	0.00117822	2.50416e-06	6.57192	6.10424	6.07672	5.19837	6.51233	6.47222	6.7189	6.15073	6.10664	6.0537	6.10305	6.18001	5.93649	5.10818	5.32583	5.15178	738	634	727	537	429	536	542	468	436	206	256	171	CCDC18	343099	chr1	93646273	93744287	5011	+
1058	LOC100131564	0.483632	0.471972	1.40471	0.97589	2.90449	2.97625	0.00284036	0.000763577	0.00934674	0.842611	0.000408169	0.000136103	6.42387e-06	6.19706	5.14904	5.11383	6.68732	6.32909	6.04303	6.20486	5.40875	4.83511	5.14659	5.13932	5.11326	5.08846	6.79951	6.56912	6.68414	649	469	507	318	174	282	274	220	239	679	615	504	LOC100131564	.	chr1	93775666	93811368	4033	-
1059	DR1	1.09272	1.20152	0.756832	1.09957	0.692615	0.629894	0.257558	0.0280012	0.0623218	0.12216	0.021953	0.00625046	0.00365882	5.34407	5.47199	5.60893	4.94211	5.22717	5.31356	5.47995	5.48216	5.57106	5.35457	5.6544	5.63188	5.53789	4.70252	5.20556	4.87217	298	280	304	335	294	327	395	318	329	154	235	140	DR1	1810	chr1	93811478	93828148	3208	+
1060	FNBP1L	0.833913	1.02532	1.01282	1.22953	1.21454	0.987807	0.156383	0.822298	0.881953	0.128573	0.0723653	0.892276	0.185316	6.35307	6.09104	6.38915	6.37145	6.13179	6.43576	6.46838	6.10225	6.2635	5.88218	6.16467	6.43311	6.5438	6.4671	6.27964	6.36147	565	618	610	519	479	475	566	559	668	538	502	402	FNBP1L	54874	chr1	93913688	94020218	4214	+
1061	BCAR3	1.23749	0.814257	0.532419	0.657989	0.43024	0.653871	0.00487641	0.0245742	0.0135458	0.00122098	0.00309169	0.0703564	0.00160946	7.35366	7.66108	7.05722	6.44429	7.35177	7.27582	7.42931	7.69964	7.68869	7.59252	7.20066	6.95946	6.99979	6.91869	6.2711	5.97793	1327	1112	1194	1586	1297	1573	1169	808	919	738	499	307	BCAR3	8412	chr1	94027298	94312706	4896	-
1062	LOC100129046	0.787166	0.940806	0.621521	1.19518	0.789567	0.660625	0.612643	0.894857	0.339749	0.628503	0.403936	0.254587	0.714624	1.09948	0.754217	1.01145	0.413351	0.451032	1.86026	0.516581	0.476467	1.2778	0.315138	0	1.33793	1.33337	0.573127	0.38464	0.265494	3	19	3	3	9	2	0	10	11	3	2	1	LOC100129046	100129046	chr1	94057525	94065587	1562	+
1063	DNTTIP2	1.42576	1.34805	0.621842	0.945497	0.436149	0.461291	0.0171163	0.0198893	0.0117685	0.431504	0.000606668	0.000264448	3.10884e-05	7.38464	7.89636	7.81551	6.69926	7.15033	7.43088	7.5447	7.84013	8.03796	7.79956	7.70712	7.86944	7.86414	6.78257	6.52911	6.77211	1153	1239	1294	1749	1654	1817	1664	1524	1679	671	598	536	DNTTIP2	30836	chr1	94335014	94344762	2722	-
1064	GCLM	1.31689	1.54903	0.827333	1.17628	0.628248	0.534096	0.00268952	0.000609425	0.0821741	0.00696708	0.00189084	0.00059784	4.86698e-05	8.22318	8.62032	8.85455	7.94972	8.11182	8.31697	8.23342	8.61257	8.66957	8.5773	8.88087	8.78223	8.89787	8.1183	7.96849	7.73709	2253	2296	2090	2993	2566	3121	3764	2875	3445	1703	1633	1051	GCLM	2730	chr1	94350756	94375154	5050	-
1065	ABCA4	1.09177	0.836902	1.54004	0.766554	1.41059	1.84017	0.639113	0.358177	0.0285292	0.127485	0.0310384	0.00248506	0.0162682	3.44822	3.57489	3.19135	4.07119	3.55653	2.98604	3.70661	3.83848	3.4969	3.34411	3.40917	3.03229	3.10426	3.95138	4.05157	4.19976	88	50	84	102	65	75	77	47	55	89	102	86	ABCA4	24	chr1	94458394	94586705	7325	-
1066	ARHGAP29	1.30714	0.981778	0.82664	0.751089	0.632403	0.841982	0.00744151	0.68175	0.0190002	0.00260506	0.000781847	0.0040531	4.83552e-05	8.64426	9.03067	8.61773	8.36959	8.53081	8.72365	8.6715	9.09756	9.06366	8.92507	8.64767	8.62083	8.58399	8.4461	8.31561	8.34377	3015	3046	2834	4192	3374	3974	3201	2570	2770	2139	2079	1603	ARHGAP29	9411	chr1	94634463	94703307	9117	-
1067	ABCD3	0.807543	0.734995	0.827803	0.910162	1.02509	1.12627	0.0224221	0.00580682	0.19568	0.11089	0.857157	0.421273	0.0893446	6.69257	6.38418	6.24838	6.41993	6.64346	6.81504	6.61077	6.27744	6.43167	6.43779	6.16718	6.30515	6.26929	6.5719	6.60126	6.01446	809	806	674	587	539	702	567	511	551	579	629	315	ABCD3	5825	chr1	94883933	94984219	3797	+
1068	F3	1.89897	1.00707	0.220397	0.530327	0.116062	0.218849	0.000913645	0.941709	0.00124836	9.05762e-05	1.2431e-05	5.77678e-05	3.70392e-06	6.92494	7.85015	6.93511	4.74312	6.64522	7.04723	7.04634	7.78146	7.91656	7.84928	6.9713	6.86995	6.96192	4.95023	4.99363	4.13487	810	948	914	1679	1520	1881	996	759	895	184	202	82	F3	2152	chr1	94994732	95007413	2393	-
1069	LINC01057	0.874675	1.19992	0.772643	1.37185	0.883349	0.643913	0.397663	0.495718	0.153986	0.248654	0.163376	0.148968	0.177385	0.443782	0.2506	0.706719	0.0716561	0.315773	0.758983	0.193482	0.17689	0.396813	0.166157	0.584882	0.205128	1.16579	0	0.205101	0	2	5	1	1	2	1	4	1	9	0	1	0	LINC01057	101928079	chr1	95123089	95285837	1331	-
1070	SLC44A3	0.805196	0.791948	1.31005	0.983548	1.62699	1.65421	0.308297	0.262412	0.380835	0.926408	0.171278	0.158417	0.258536	4.20271	3.89012	3.86618	4.59233	4.42982	3.76551	4.32828	4.17698	3.88479	3.5385	4.12905	3.56657	3.84828	4.94263	4.80152	3.77915	168	91	133	131	87	87	132	71	97	183	176	63	SLC44A3	126969	chr1	95285898	95360803	2565	+
1071	CNN3	1.0352	1.11557	0.569215	1.07764	0.549862	0.510245	0.645555	0.147183	0.0543151	0.239735	0.0415353	0.0241396	0.040894	6.96099	7.01089	7.11877	6.14803	7.00674	7.06225	6.80104	6.99912	6.90166	7.12332	7.05504	7.09139	7.20557	6.44573	6.52433	5.06736	1043	958	770	973	749	1134	1056	886	1061	530	596	161	CNN3	1266	chr1	95362505	95392779	2288	-
1072	LOC729970	0.890939	0.663155	1.07957	0.744333	1.21173	1.62794	0.590102	0.235074	0.689953	0.261216	0.0805303	0.0739215	0.151736	2.03403	1.86743	1.44145	2.14449	2.06379	1.48541	2.40752	2.04637	1.75466	1.78296	1.08733	2.01998	0.976154	2.14216	2.26879	2.01103	26	13	30	24	15	20	9	20	7	21	25	15	LOC729970	729970	chr1	95393584	95428826	952	+
1073	ALG14	0.747856	0.64481	0.434189	0.862212	0.580579	0.67336	0.027114	0.00909619	0.00327385	0.189842	0.0187538	0.0642127	0.00192953	4.86359	4.44442	4.23053	3.65998	4.6844	4.93689	4.954	4.30626	4.60109	4.41026	4.42603	4.14192	4.10151	3.68577	3.9974	3.18299	202	214	209	144	147	166	164	109	117	73	98	40	ALG14	199857	chr1	95448279	95538507	1094	-
1074	TMEM56	0.901465	0.941493	0.526028	1.0444	0.583526	0.558717	0.266722	0.545461	0.00244151	0.606747	0.00125655	0.00299938	0.000152727	5.34822	5.19857	5.26125	4.42144	5.42089	5.45689	5.14751	5.13117	5.31981	5.13662	5.06585	5.36399	5.33555	4.28794	4.45477	4.5123	342	310	240	261	246	280	260	263	285	114	137	108	TMEM56	148534	chr1	95558073	95663161	7185	+
1075	TMEM56-RWDD3	1	1	1	1	1	1	0.99999	0.99999	0.99999	0.99999	0.99999	0.99999	0.9999	0	0	0	0	0	0	0	0	0	0	0	0	0	0	0	0	0	0	0	0	0	0	0	0	0	0	0	0	TMEM56-RWDD3	100527978	chr1	95583479	95696550	262	+
1076	LOC101928118	0.960818	0.960818	1.99771	1	2.07917	2.07917	0.373901	0.373901	0.00965353	0.99999	0.00794948	0.00794948	5.3588e-05	0.0576648	0	0	1.05601	0.166509	0	0	0	0	0	0	0	0	0.722751	1.24787	1.14554	1	0	0	0	0	0	0	0	0	4	9	6	LOC101928118	101928118	chr1	95628775	95699538	2473	-
1077	RWDD3	0.844912	1.15216	0.859286	1.36364	1.01701	0.745806	0.0823731	0.28402	0.396051	0.0795596	0.93064	0.191017	0.212059	4.31051	4.06739	4.51485	4.09173	4.26518	4.40702	4.25426	3.95227	4.25142	3.9791	4.26656	4.46498	4.76834	4.42528	4.16649	3.54949	149	146	126	111	114	121	146	138	190	126	111	53	RWDD3	25950	chr1	95699711	95712781	1309	+
1078	FLJ31662	1	1	1	1	1	1	0.99999	0.99999	0.99999	0.99999	0.99999	0.99999	0.9999	0	0	0	0	0	0	0	0	0	0	0	0	0	0	0	0	0	0	0	0	0	0	0	0	0	0	0	0	FLJ31662	440594	chr1	95940293	95944912	2755	+
1079	LOC100996635	1	1	1	1	1	1	0.99999	0.99999	0.99999	0.99999	0.99999	0.99999	0.9999	0	0	0	0	0	0	0	0	0	0	0	0	0	0	0	0	0	0	0	0	0	0	0	0	0	0	0	0	LOC100996635	100996635	chr1	95975672	95981020	1664	+
1080	LOC102723661	1	1	1	1	1	1	0.99999	0.99999	0.99999	0.99999	0.99999	0.99999	0.9999	0	0	0	0	0	0	0	0	0	0	0	0	0	0	0	0	0	0	0	0	0	0	0	0	0	0	0	0	LOC102723661	102723661	chr1	96457624	96488436	813	+
1081	LOC101928241	1	1	1	1	1	1	0.99999	0.99999	0.99999	0.99999	0.99999	0.99999	0.9999	0	0	0	0	0	0	0	0	0	0	0	0	0	0	0	0	0	0	0	0	0	0	0	0	0	0	0	0	LOC101928241	101928241	chr1	96719625	96839681	1994	-
1082	PTBP2	0.818845	0.742283	0.752897	0.9065	0.919463	1.0143	0.0930664	0.0486536	0.236367	0.170923	0.699016	0.951436	0.341296	5.29287	5.00453	4.86291	4.8834	5.13976	5.20402	5.50752	5.04829	5.00831	4.9555	4.99412	4.87866	4.70096	5.06679	5.23512	4.11818	280	259	310	246	197	246	247	186	181	200	240	81	PTBP2	58155	chr1	97187161	97280605	5748	+
1083	DPYD	1.79226	1.34432	6.6744	0.750067	3.72401	4.96491	0.0390297	0.402466	0.000925149	0.366638	0.00210116	0.00193386	0.000209466	0.572953	1.41473	0.999826	3.31159	0.68858	0.352667	0.654511	1.68596	0.963318	1.5013	0.906778	1.57833	0.18672	3.49091	3.3884	3.01286	5	2	4	17	6	15	7	13	1	63	62	35	DPYD	1806	chr1	97543300	98386615	5616	-
1084	DPYD-AS1	0.955883	0.955883	1.02026	1	1.06735	1.06735	0.373901	0.373901	0.807979	0.99999	0.373901	0.373901	0.585301	0.065094	0	0	0.0940321	0	0.187083	0	0	0	0	0	0	0	0	0	0.265494	0	1	0	0	0	0	0	0	0	0	0	1	DPYD-AS1	100873932	chr1	97561479	97788511	533	+
1085	DPYD-AS2	1.02976	0.754261	1.20699	0.732465	1.17211	1.60023	0.941515	0.344798	0.495829	0.420449	0.63326	0.0473474	0.441416	0.465749	0.508052	0.058884	0.73716	0	0.187083	1.00335	0	1.18039	0	0.169898	0	0	0.40617	1.04919	0.683599	0	1	7	0	8	0	1	0	0	2	7	3	DPYD-AS2	100873933	chr1	98262477	98263607	817	+
1086	LOC729987	0.915494	0.915494	0.915494	1	1	1	0.373901	0.373901	0.373901	0.99999	0.99999	0.99999	0.441099	0.127377	0	0	0	0	0.352667	0	0	0	0	0	0	0	0	0	0	0	2	0	0	0	0	0	0	0	0	0	0	LOC729987	729987	chr1	98676267	98738214	2265	+
1087	SNX7	1.13857	1.13321	1.01711	0.995294	0.893328	0.897552	0.403675	0.317038	0.93639	0.975159	0.626212	0.612121	0.802041	5.18927	5.37649	5.36968	5.21375	4.99229	5.33846	5.21596	5.65271	5.07757	5.3416	5.5194	5.11326	5.44485	5.40244	5.51121	4.55012	252	285	252	378	207	324	359	220	308	254	292	111	SNX7	51375	chr1	99127236	99226056	1897	+
1088	LPPR5	0.955883	1.18067	1.14902	1.23516	1.20205	0.973191	0.373901	0.331334	0.493774	0.226712	0.373901	0.905063	0.538928	0.065094	0	0.304699	0.265494	0	0.187083	0	0	0	0	0	0.205128	0.634773	0	0	0.683599	0	1	0	0	0	0	0	1	4	0	0	3	LPPR5	.	chr1	99355801	99470449	4135	-
1089	LOC100129620	1	1	1	1	1	1	0.99999	0.99999	0.99999	0.99999	0.99999	0.99999	0.9999	0	0	0	0	0	0	0	0	0	0	0	0	0	0	0	0	0	0	0	0	0	0	0	0	0	0	0	0	LOC100129620	100129620	chr1	99469832	99614408	2544	+
1090	LPPR4	1	1	1	1	1	1	0.99999	0.99999	0.99999	0.99999	0.99999	0.99999	0.9999	0	0	0	0	0	0	0	0	0	0	0	0	0	0	0	0	0	0	0	0	0	0	0	0	0	0	0	0	LPPR4	.	chr1	99729848	99775138	5022	+
1091	LOC101928270	1	1	1	1	1	1	0.99999	0.99999	0.99999	0.99999	0.99999	0.99999	0.9999	0	0	0	0	0	0	0	0	0	0	0	0	0	0	0	0	0	0	0	0	0	0	0	0	0	0	0	0	LOC101928270	101928270	chr1	99937976	99953360	414	-
1092	PALMD	0.502175	0.375715	1.13648	0.748175	2.26312	3.02485	0.0374691	0.0104768	0.463635	0.283045	0.010904	0.00242427	0.00149017	1.66216	0.668426	0.249874	1.84674	1.93123	1.25374	1.72086	0	0.841161	0.982965	0	0.205128	0.500313	1.63856	1.7842	2.0816	23	10	16	0	5	8	0	1	3	13	16	16	PALMD	54873	chr1	100111431	100160097	2578	+
1093	FRRS1	0.529937	0.881678	0.604636	1.66374	1.14096	0.685779	0.0168053	0.543678	0.0295712	0.067428	0.19576	0.121889	0.0132137	1.09771	0.181603	0.916032	0.371847	0.794133	1.07565	1.36666	0	0.212007	0.315138	1.16979	0.384687	1.07409	0.40617	0.205101	0.48964	6	8	11	0	1	2	10	2	8	2	1	2	FRRS1	391059	chr1	100174259	100231349	2678	-
1094	AGL	0.821889	0.830826	0.96574	1.01087	1.17502	1.16239	0.0824933	0.124757	0.510006	0.936885	0.133591	0.194768	0.146348	5.62591	5.34293	5.35853	5.57562	5.67	5.52354	5.67898	5.53182	5.35929	5.10626	5.14442	5.28704	5.60496	5.60396	5.47698	5.64084	408	325	350	347	253	274	275	249	345	293	285	242	AGL	178	chr1	100315640	100389579	8238	+
1095	SLC35A3	0.80882	0.915593	1.1312	1.13201	1.39858	1.23548	0.0481818	0.413295	0.338287	0.243704	0.0429049	0.16417	0.0611471	5.41883	5.11272	5.29161	5.59668	5.40431	5.56632	5.27062	4.99027	5.16928	5.17124	5.04961	5.38524	5.41245	5.62313	5.79936	5.32902	338	335	262	236	221	287	257	267	301	297	358	194	SLC35A3	23443	chr1	100435345	100492534	6081	+
1096	HIAT1	0.724341	0.754599	0.741044	1.04177	1.02306	0.982037	0.0225615	0.0464895	0.237035	0.686796	0.930289	0.944738	0.368382	5.09047	4.62522	4.68426	4.65811	4.97556	5.0131	5.26524	4.49335	4.60109	4.76787	4.49162	4.66938	4.86727	4.8723	5.04126	3.75776	249	226	261	165	147	215	172	160	204	174	209	62	HIAT1	.	chr1	100503789	100548929	2637	+
1097	SASS6	0.953923	0.856466	0.296126	0.897836	0.310429	0.345753	0.462046	0.0684619	0.00011451	0.132499	7.14118e-05	0.000160763	1.55377e-07	6.04643	5.97838	5.8229	4.29071	5.91783	6.13401	6.07881	5.95531	5.89652	6.07736	5.77455	5.74306	5.94298	4.31175	4.14173	4.40631	486	500	464	468	370	545	430	344	438	116	109	100	SASS6	163786	chr1	100549101	100598651	4038	-
1098	TRMT13	0.977176	0.892603	0.866903	0.913452	0.887152	0.971208	0.776586	0.201458	0.216765	0.0669417	0.173796	0.696168	0.23878	4.72434	4.69103	4.56043	4.51828	4.54014	4.72664	4.8856	4.65146	4.77799	4.63951	4.6071	4.5427	4.53031	4.62859	4.59816	4.30673	182	184	199	185	167	196	187	146	160	146	152	93	TRMT13	54482	chr1	100598706	100616054	3143	+
1099	LRRC39	0.83187	0.784501	1.08472	0.943057	1.30396	1.38269	0.289865	0.204747	0.790185	0.73167	0.434788	0.364516	0.553663	3.12262	2.85705	2.77246	3.23994	2.99518	3.39968	2.92637	2.54261	3.07725	2.90101	2.45923	3.05898	2.73663	3.02743	3.8215	2.59722	57	69	46	37	47	53	36	48	41	44	86	25	LRRC39	127495	chr1	100614004	100643829	2085	-
1100	DBT	0.903338	1.11518	1.62609	1.23451	1.80009	1.45814	0.223491	0.277464	0.0026522	0.0761252	0.00139285	0.00995506	0.000370598	5.12014	4.97348	5.27742	5.82155	5.23187	4.98183	5.13578	4.82748	5.07079	5.01117	5.31265	5.4217	5.07669	5.70184	5.80726	5.94519	299	221	238	210	206	256	310	274	237	314	360	300	DBT	1629	chr1	100652478	100715409	10815	-
1101	RTCA-AS1	1.28577	1.14325	3.9017	0.889155	3.03453	3.41282	0.454222	0.644293	0.00326897	0.725108	0.00746091	0.00476799	0.00222019	0.484662	0.847294	0.6778	2.44876	0.451032	0.87244	0	0.724406	0.212007	1.3712	0.32188	0.384687	1.16579	2.29336	2.26879	2.73494	3	6	0	5	1	13	2	2	9	24	25	28	RTCA-AS1	100506007	chr1	100730298	100731730	869	-
1102	RTCA	0.999308	1.1209	0.911749	1.12168	0.91238	0.813406	0.990382	0.256975	0.406336	0.275199	0.429709	0.167398	0.25618	5.53273	5.53173	5.69739	5.39944	5.4932	5.47945	5.62126	5.41318	5.54195	5.63175	5.86704	5.71816	5.481	5.2689	5.65811	5.23153	360	315	336	319	288	398	459	338	316	231	324	181	RTCA	8634	chr1	100731714	100758325	2623	+
1103	CDC14A	0.800295	1.03844	1.77994	1.29757	2.22411	1.71405	0.39624	0.881811	0.154177	0.440964	0.10294	0.197738	0.125727	0.878909	0.557512	0.933326	1.71074	0.984563	1.07565	0.516581	0	0.396813	1.06942	0.169898	1.15206	1.25201	1.47944	2.26879	1.14554	8	8	3	0	2	9	1	8	10	11	25	6	CDC14A	8556	chr1	100818023	100985833	4270	+
1104	GPR88	1	1	1	1	1	1	0.99999	0.99999	0.99999	0.99999	0.99999	0.99999	0.9999	0	0	0	0	0	0	0	0	0	0	0	0	0	0	0	0	0	0	0	0	0	0	0	0	0	0	0	0	GPR88	54112	chr1	101003728	101007583	3465	+
1105	LINC01349	1	1	1	1	1	1	0.99999	0.99999	0.99999	0.99999	0.99999	0.99999	0.9999	0	0	0	0	0	0	0	0	0	0	0	0	0	0	0	0	0	0	0	0	0	0	0	0	0	0	0	0	LINC01349	100128787	chr1	101092606	101112560	823	-
1106	VCAM1	1.06401	0.960903	0.968376	0.903099	0.910123	1.00778	0.693652	0.543629	0.649847	0.533361	0.567524	0.914437	0.844613	0.1225	0.212007	0.0649626	0.0761401	0.166509	0	0.193482	0	0.560612	0	0	0	0.18672	0.217332	0	0	1	0	1	0	3	0	0	0	1	1	0	0	VCAM1	7412	chr1	101185196	101204601	3017	+
1107	EXTL2	0.773195	0.646095	0.68173	0.835617	0.881705	1.05515	0.00278497	9.5055e-05	0.00240704	0.0142517	0.147635	0.461427	0.000177821	6.20058	5.82949	5.5704	5.64785	6.23849	6.21691	6.14468	5.73628	5.82581	5.92048	5.52333	5.57753	5.60905	5.80193	5.63168	5.49334	609	530	486	401	352	488	360	306	346	337	318	218	EXTL2	2135	chr1	101337928	101360735	3333	-
1108	SLC30A7	1.09976	0.904298	0.760472	0.822266	0.691486	0.840952	0.116925	0.1774	0.0702205	0.041455	0.0294585	0.248962	0.0349912	6.40142	6.53861	6.25629	6.00639	6.31807	6.44267	6.44004	6.64019	6.46048	6.50913	6.19452	6.40996	6.15084	6.16436	6.18285	5.59935	644	621	598	757	550	738	578	550	507	435	469	235	SLC30A7	148867	chr1	101361632	101447311	8165	+
1109	DPH5	1.15748	1.33299	1.17409	1.15163	1.01435	0.880795	0.0218096	0.00141151	0.0133581	0.0292772	0.764802	0.0360211	0.000730526	6.32323	6.53422	6.7379	6.55477	6.27314	6.31802	6.37667	6.60775	6.44484	6.54541	6.79742	6.7522	6.66072	6.63933	6.51472	6.50638	624	569	572	740	544	757	882	699	725	607	592	445	DPH5	51611	chr1	101455180	101491362	1928	-
1110	LOC102606465	0.534103	0.705819	1.05161	1.3215	1.96893	1.48992	0.00426879	0.149391	0.681913	0.329503	0.00709326	0.122321	0.0150747	3.04269	2.13787	2.54006	3.11529	3.22019	2.88149	3.00585	2.2967	2.16432	1.92885	3.02216	1.96458	2.43871	3.31353	3.13605	2.86066	68	46	49	30	22	23	57	19	32	55	51	31	LOC102606465	102606465	chr1	101491402	101552935	1326	+
1111	LOC101928370	0.593682	0.651261	0.902793	1.09699	1.52067	1.38622	0.109514	0.156424	0.664939	0.117119	0.00860572	0.0234242	0.0258407	0.752238	0	0.133547	0.604705	1.23004	0.352667	0.516581	0	0	0	0	0.205128	0.18672	0.722751	0.38464	0.683599	11	2	3	0	0	0	0	1	1	4	2	3	LOC101928370	101928370	chr1	101700429	101702084	1213	-
1112	S1PR1	0.997446	1.13199	2.01084	1.13488	2.01599	1.77638	0.96841	0.507482	0.231759	0.498447	0.230704	0.299343	0.144686	0.065094	0.0614049	0.243951	1.07289	0	0.187083	0	0.17689	0	0	0	0	0.634773	1.84852	0.38464	0.48964	0	1	0	1	0	0	0	0	4	16	2	2	S1PR1	1901	chr1	101702305	101707076	3050	+
1113	LINC01307	1	1	1	1	1	1	0.99999	0.99999	0.99999	0.99999	0.99999	0.99999	0.9999	0	0	0	0	0	0	0	0	0	0	0	0	0	0	0	0	0	0	0	0	0	0	0	0	0	0	0	0	LINC01307	104355286	chr1	101789393	101842869	474	+
1114	RNU6-31P	1	1	1	1	1	1	0.99999	0.99999	0.99999	0.99999	0.99999	0.99999	0.9999	0	0	0	0	0	0	0	0	0	0	0	0	0	0	0	0	0	0	0	0	0	0	0	0	0	0	0	0	RNU6-31P	.	chr1	101806425	101806451	27	-
1115	OLFM3	0.766222	0.764884	0.734294	0.998254	0.95833	0.960006	0.0399028	0.0384331	0.0201322	0.977315	0.373901	0.373901	0.00466899	0.44557	0.0614049	0.058884	0	0.315773	0.635836	0.364058	0.17689	0	0	0.169898	0	0	0	0	0	2	4	2	1	0	0	1	0	0	0	0	0	OLFM3	118427	chr1	102268123	102462790	4500	-
1116	DNAJA1P5	1	1	1	1	1	1	0.99999	0.99999	0.99999	0.99999	0.99999	0.99999	0.9999	0	0	0	0	0	0	0	0	0	0	0	0	0	0	0	0	0	0	0	0	0	0	0	0	0	0	0	0	DNAJA1P5	94236	chr1	102337568	102360299	1781	+
1117	COL11A1	0.868665	1.51231	1.54291	1.74095	1.77618	1.02024	0.720607	0.290759	0.220598	0.0685422	0.0179557	0.923949	0.130648	1.0632	0.860068	1.65995	1.68885	0.57469	1.80416	0.364058	1.03108	0.841161	0.687354	1.85781	1.90696	1.07409	1.56119	1.96443	1.49489	4	18	2	8	5	5	21	18	8	12	19	9	COL11A1	1301	chr1	103342023	103574052	7444	-
1118	LOC101928436	1	1	1	1	1	1	0.99999	0.99999	0.99999	0.99999	0.99999	0.99999	0.9999	0	0	0	0	0	0	0	0	0	0	0	0	0	0	0	0	0	0	0	0	0	0	0	0	0	0	0	0	LOC101928436	101928436	chr1	103960701	104068105	527	-
1119	RNPC3	0.959996	0.811888	1.19831	0.845721	1.24824	1.47595	0.715139	0.141672	0.198438	0.0275775	0.0551447	0.0126433	0.0244767	6.00718	5.94828	5.70653	6.26818	6.09869	5.69914	6.17938	5.871	5.94552	6.02424	5.80389	5.60496	5.70388	6.40479	6.31882	6.05887	552	368	498	441	383	525	439	312	370	515	516	325	RNPC3	55599	chr1	104068578	104097859	1885	+
1120	AMY2B	0.822124	0.64954	1.09548	0.790076	1.3325	1.68655	0.191614	0.0729646	0.602234	0.228845	0.141318	0.0630712	0.0607487	4.50698	4.22441	3.88447	4.63854	4.65668	4.19436	4.62532	4.15602	4.08645	4.41026	4.27589	3.47041	3.79183	4.86426	4.74511	4.23114	198	125	165	129	101	166	147	66	93	173	169	88	AMY2B	280	chr1	104097266	104122156	2242	+
1121	ACTG1P4	0.933963	1.07481	1.12187	1.15081	1.20119	1.04378	0.332023	0.188281	0.606399	0.0352031	0.43695	0.837226	0.722265	0.397678	0.299116	0.501761	0.563578	0.315773	0.352667	0.516581	0.17689	0.396813	0.315138	0.459366	0.544352	0.500313	0.98221	0.544289	0	2	2	3	1	2	2	3	3	3	6	3	0	ACTG1P4	648740	chr1	104112026	104114008	1983	+
1122	AMY2A	0.914082	0.960636	1.19935	1.05093	1.31208	1.24849	0.116245	0.568073	0.298506	0.373901	0.151806	0.228244	0.182723	0.129604	0	0.0716659	0.391852	0	0.187083	0.193482	0	0	0	0	0.205128	0	0.40617	0.688017	0	0	1	1	0	0	0	0	1	0	2	4	0	AMY2A	279	chr1	104159954	104168402	1679	+
1123	AMY1A	0.350842	0.340519	0.655388	0.970578	1.86804	1.92467	0.00569401	0.00581963	0.182451	0.73554	0.161143	0.153735	0.00653321	1.7993	0.288188	0.245104	1.18972	1.67902	1.55505	2.10466	0.33444	0.212007	0.315138	0.32188	0.384687	0	1.712	0.205101	1.27162	18	14	23	2	1	2	2	2	0	14	1	7	AMY1A	276	chr1	104198141	104292688	2615	+
1124	AMY1C	0.331794	0.351039	0.46356	1.058	1.39713	1.32054	0.00473688	0.00585713	0.0188976	0.688337	0.193206	0.27564	0.000863776	1.8161	0.22446	0.305805	0.70693	1.73311	1.55505	2.10466	0.33444	0	0.315138	0.32188	0.544352	0	1.09631	0.205101	0.683599	19	14	23	2	0	2	2	3	0	7	1	3	AMY1C	278	chr1	104198303	104301310	2108	+
1125	AMY1B	0.312278	0.256747	0.503494	0.822176	1.61233	1.96105	0.00491575	0.00388779	0.0679297	0.114108	0.296092	0.199037	0.00804424	2.25653	0.577426	0.294945	1.26657	2.18518	1.9663	2.55574	0.476467	0.560612	0.687354	0.459366	0.384687	0	1.84852	0	1.38757	29	21	34	3	3	5	3	2	0	16	0	8	AMY1B	277	chr1	104198325	104292688	2510	+
1126	LOC100129138	1.00242	1.0097	0.886751	1.00726	0.884608	0.878235	0.9862	0.885527	0.145743	0.952965	0.373901	6.60715e-05	0.488478	0.173399	0.17689	0.187321	0	0.315773	0.187083	0	0.476467	0	0	0.169898	0.205128	0.18672	0	0	0	2	1	0	3	0	0	1	1	1	0	0	0	LOC100129138	100129138	chr1	104615645	104619693	1209	+
1127	LOC101928476	0.765398	0.76593	0.922759	1.00069	1.20559	1.20476	0.239325	0.220642	0.720005	0.994193	0.316849	0.284972	0.352486	0.50602	0.120303	0.121304	0.390046	0.166509	0.352667	0.896173	0.33444	0	0	0.169898	0	0.18672	0.40617	0	0.683599	1	2	6	2	0	0	1	0	1	2	0	3	LOC101928476	101928476	chr1	106132316	106161557	1995	-
1128	PRMT6	0.961982	0.85116	0.552865	0.884798	0.574714	0.649543	0.796889	0.296658	0.0318426	0.350986	0.0280545	0.0469479	0.0157442	4.24778	4.19186	4.01528	3.39278	4.21854	4.50704	3.96708	3.92775	4.37763	4.23431	3.79419	4.10397	4.12455	3.77414	3.25625	3.04853	144	157	102	109	125	146	103	106	119	78	56	36	PRMT6	55170	chr1	107599267	107601916	2650	+
1129	NTNG1	0.915494	0.915494	0.915494	1	1	1	0.373901	0.373901	0.373901	0.99999	0.99999	0.99999	0.441099	0.127377	0	0	0	0	0.352667	0	0	0	0	0	0	0	0	0	0	0	2	0	0	0	0	0	0	0	0	0	0	NTNG1	22854	chr1	107682629	108024475	3554	+
1130	VAV3	1.13792	1.44856	15.7274	1.27299	13.8212	10.8573	0.410845	0.106308	0.000125147	0.268375	0.000132912	0.000151452	1.71234e-07	0.184547	0.370943	0.719166	4.15975	0.166509	0	0.364058	0.476467	0	0.573628	0.459366	0.544352	1.07409	4.18853	4.29555	3.97723	1	0	2	3	0	4	3	3	8	106	122	73	VAV3	10451	chr1	108113782	108507545	4769	-
1131	VAV3-AS1	0.75714	0.75714	0.75714	1	1	1	0.202437	0.202437	0.202437	0.99999	0.99999	0.99999	0.124548	0.401369	0	0	0	0.315773	0	0.780396	0	0	0	0	0	0	0	0	0	2	0	5	0	0	0	0	0	0	0	0	0	VAV3-AS1	100873946	chr1	108507065	108537229	619	+
1132	SLC25A24	1.14826	1.35626	0.708008	1.18115	0.616594	0.522029	0.207542	0.0289141	0.138941	0.0534883	0.0345908	0.0112408	0.0182661	6.60402	6.80347	7.04366	6.10586	6.36594	6.80614	6.60653	6.68294	6.86098	6.85932	7.14187	6.91631	7.06377	6.37684	6.32708	5.43389	666	801	672	780	728	943	1122	784	961	505	519	209	SLC25A24	29957	chr1	108677344	108742980	3899	-
1133	NBPF4	1	1	1	1	1	1	0.99999	0.99999	0.99999	0.99999	0.99999	0.99999	0.9999	0	0	0	0	0	0	0	0	0	0	0	0	0	0	0	0	0	0	0	0	0	0	0	0	0	0	0	0	NBPF4	148545	chr1	108765963	108786703	2499	-
1134	NBPF6	1	1	1	1	1	1	0.99999	0.99999	0.99999	0.99999	0.99999	0.99999	0.9999	0	0	0	0	0	0	0	0	0	0	0	0	0	0	0	0	0	0	0	0	0	0	0	0	0	0	0	0	NBPF6	653149	chr1	108992904	109013260	2222	+
1135	FAM102B	0.698484	0.893111	1.18258	1.27864	1.69306	1.32411	0.156268	0.586744	0.475795	0.251259	0.0780813	0.244654	0.120241	1.96806	1.45036	1.80497	2.21	1.83557	2.32634	1.65664	1.12035	1.36904	1.78296	1.5234	1.71889	2.10975	1.97323	1.96443	2.59722	21	29	15	9	10	20	15	15	24	18	19	25	FAM102B	284611	chr1	109102971	109181949	5340	+
1136	HENMT1	0.847242	1.11335	0.991415	1.31409	1.17017	0.890475	0.176242	0.259907	0.916687	0.0526387	0.182243	0.213251	0.0831179	4.90992	4.67077	5.06484	4.89749	4.90072	4.76388	5.05088	4.50168	4.89774	4.58185	5.02213	5.21765	4.94051	4.76424	4.89337	5.02323	236	189	224	166	182	188	252	237	215	161	188	156	HENMT1	113802	chr1	109190910	109204148	2041	-
25597	BRCC3	0.966098	1.01536	1.8765	1.05099	1.94235	1.84812	0.157874	0.878296	5.0852e-05	0.626181	3.94261e-05	0.00112115	2.34446e-05	4.74675	4.69699	4.76874	5.6548	4.79025	4.73417	4.71477	4.69571	4.72716	4.6675	4.72087	4.55212	4.99778	5.6514	5.59568	5.71485	218	185	176	191	161	200	203	147	224	303	310	255	BRCC3	79184	chrX	154299695	154351349	2987	+
1138	FNDC7	1.04348	1	1.21678	0.95833	1.16607	1.21678	0.373901	0.99999	0.373901	0.373901	0.476967	0.373901	0.506342	0	0.0614049	0	0.283063	0	0	0	0.17689	0	0	0	0	0	0.722751	0	0	0	0	0	1	0	0	0	0	0	4	0	0	FNDC7	163479	chr1	109255556	109285367	3060	+
1139	STXBP3	1.17367	1.52227	1.45654	1.29702	1.24101	0.956816	0.258431	0.0114714	0.312043	0.0265893	0.508803	0.873004	0.381077	3.80871	4.03973	4.41493	4.35125	3.47951	3.97055	3.92681	3.86455	4.01762	4.21548	4.36609	4.35079	4.52165	4.80676	4.53302	3.33516	83	106	99	104	96	144	157	127	159	166	145	45	STXBP3	6814	chr1	109289285	109352148	2503	+
1140	AKNAD1	0.722994	1.03008	1.10299	1.42474	1.52558	1.07078	0.145743	0.884407	0.695321	0.0609162	0.116502	0.761409	0.269344	0.467945	0	0.510696	0.609359	0.794133	0.501188	0	0	0	0	0.169898	0.544352	0.757764	0.858305	0.818716	0	6	3	0	0	0	0	1	3	5	5	5	0	AKNAD1	254268	chr1	109358520	109400864	3204	-
1141	SPATA42	1	1.08772	1.31043	1.08772	1.31043	1.20476	0.99999	0.117116	0.150987	0.117116	0.150987	0.284972	0.113811	0	0	0.121304	0.390046	0	0	0	0	0	0	0.169898	0	0.18672	0.40617	0	0.683599	0	0	0	0	0	0	1	0	1	2	0	3	SPATA42	642864	chr1	109399839	109401146	535	+
1142	GPSM2	0.664483	0.613042	0.358047	0.922586	0.538835	0.584049	0.000145165	0.000218083	0.00210689	0.197836	0.0288769	0.052943	0.00257961	6.81932	6.22962	6.11338	5.33754	6.80844	6.857	6.79172	6.14276	6.27239	6.26995	6.13675	6.20711	5.98765	5.88763	5.23512	4.61102	908	830	765	534	482	624	555	477	452	358	240	116	GPSM2	29899	chr1	109419603	109473044	3033	+
1143	CLCC1	0.744254	0.732646	0.36385	0.984403	0.488878	0.496624	0.000602412	0.000443963	0.00013821	0.683779	0.0010904	0.00117626	1.1476e-05	7.34415	6.91801	6.89533	5.88556	7.29558	7.38142	7.35411	6.9329	6.84517	6.97302	6.94813	6.90899	6.82621	6.16109	5.83068	5.61133	1276	1197	1133	929	720	1021	980	780	814	434	366	237	CLCC1	23155	chr1	109472130	109506121	4685	-
1144	WDR47	0.764434	1.12451	1.04395	1.47104	1.36565	0.928356	0.119007	0.591565	0.824357	0.157711	0.191838	0.764819	0.293695	2.56985	2.18232	2.73915	2.6319	2.6463	2.73916	2.28542	2.44231	2.00276	2.06133	2.39212	3.16108	2.545	2.96872	2.17429	2.6446	43	41	27	34	19	26	34	52	35	42	23	26	WDR47	22911	chr1	109512838	109584850	4456	-
1145	TAF13	2.4568	3.01501	1.81925	1.22721	0.740495	0.603396	0.00413572	0.0144056	0.00467567	0.346807	0.0572537	0.0688959	0.000513793	2.72557	4.02235	4.31773	3.58891	2.40105	2.76878	2.95335	4.16653	4.12623	3.73645	4.17968	4.70362	3.96776	3.44857	3.70803	3.59844	35	42	47	130	104	101	137	164	106	61	79	55	TAF13	6884	chr1	109606998	109618624	577	-
1146	TMEM167B	1.02551	1.09591	1.20108	1.06865	1.17121	1.09597	0.837652	0.268538	0.0674808	0.505085	0.157215	0.0871474	0.207813	5.62725	5.66359	5.75938	5.89159	5.61344	5.44776	5.79912	5.67866	5.40851	5.86717	5.79742	5.69281	5.78566	5.87569	5.97782	5.81662	392	308	381	385	262	470	437	332	392	355	406	274	TMEM167B	56900	chr1	109633403	109639554	2750	+
1147	SCARNA2	0.974779	1.17747	1.25711	1.20793	1.28964	1.06764	0.849647	0.602847	0.370023	0.527002	0.282251	0.839092	0.752352	0.27615	0.239297	0.511839	0.606262	0.57469	0	0.193482	0.33444	0.212007	0.166157	1.08733	0.205128	0	0.722751	0.938551	0	4	0	1	2	1	1	9	1	0	4	6	0	SCARNA2	677766	chr1	109642815	109643234	420	+
1148	C1orf194	1.01152	1.04087	1.05867	1.02902	1.04662	1.0171	0.866096	0.670346	0.607454	0.772181	0.69077	0.894844	0.943937	0.0576648	0.0741849	0.115459	0.139921	0.166509	0	0	0	0.212007	0	0.32188	0	0	0	0.38464	0	1	0	0	0	1	0	2	0	0	0	2	0	C1orf194	127003	chr1	109648573	109656479	731	-
1149	KIAA1324	2.65095	3.45712	2.76797	1.30411	1.04414	0.800657	0.0193772	0.0292142	0.00376273	0.399737	0.833676	0.433595	0.00380604	1.96647	3.37298	3.75604	3.4353	1.97678	1.86026	2.0557	2.80744	3.5368	3.64087	2.95399	4.05176	4.01784	3.13814	3.4502	3.66888	24	19	22	46	67	94	54	102	110	48	65	58	KIAA1324	57535	chr1	109656585	109749403	12001	+
1150	SARS	1.04008	1.18934	1.14357	1.14351	1.0995	0.961514	0.48763	0.0294407	0.441309	0.0178399	0.559467	0.794383	0.39822	7.3528	7.4095	7.60297	7.54635	7.47196	7.23529	7.34139	7.46735	7.36491	7.39429	7.64812	7.52508	7.63263	7.41836	7.24149	7.89727	1443	1081	1123	1349	1035	1370	1597	1199	1429	1046	984	1175	SARS	6301	chr1	109756515	109780804	4884	+
1151	CELSR2	0.897346	0.909098	2.47833	1.0131	2.76184	2.72614	0.371846	0.473136	0.000915634	0.839141	0.000293406	0.000399733	8.18652e-06	5.10682	4.95056	4.96933	6.41619	5.37058	5.00067	4.90646	4.97239	4.95776	4.92104	4.81995	5.11326	4.95985	6.26539	6.43545	6.53496	330	224	202	233	190	240	218	220	218	467	560	454	CELSR2	1952	chr1	109792641	109818378	10540	+
1152	PSRC1	0.728303	1.04827	0.845704	1.43934	1.1612	0.806758	0.00151068	0.610366	0.122843	0.0187694	0.192407	0.138528	0.010827	5.95096	5.49357	6.01898	5.70919	5.95245	6.02473	5.87164	5.47372	5.44567	5.5589	5.94521	5.86153	6.22467	5.47806	5.70534	5.91169	498	463	401	333	269	378	485	374	534	268	335	293	PSRC1	84722	chr1	109822176	109825790	1754	-
1153	MYBPHL	1.15035	1.10193	1.06894	0.957909	0.929227	0.970058	0.492814	0.540638	0.398368	0.851902	0.708845	0.844008	0.889816	0.065094	0.267167	0.205128	0.16127	0	0.187083	0	0	0	0.687354	0	0.544352	0	0	0.205101	0.265494	0	1	0	0	0	5	0	3	0	0	1	1	MYBPHL	343263	chr1	109834987	109849663	1499	-
1154	SORT1	0.869513	0.789875	2.03402	0.908412	2.33927	2.57512	0.144061	0.045537	0.00431264	0.189611	0.00233682	0.00184514	1.65066e-05	6.54721	6.34549	6.20691	7.57155	6.70735	6.39599	6.52118	6.44016	6.34723	6.2423	6.28978	6.25408	6.0671	7.59737	7.7494	7.33833	846	601	633	658	508	612	618	493	478	1185	1402	796	SORT1	6272	chr1	109852188	109940563	7350	-
1155	PSMA5	1.08321	1.09597	0.68034	1.01179	0.628079	0.620763	0.229462	0.240962	0.166055	0.814313	0.092363	0.0900227	0.128493	6.81318	6.92849	6.94539	6.25751	6.67662	6.94394	6.8066	6.86671	6.93936	6.97722	7.02905	6.9718	6.82796	6.61322	6.58298	5.15996	828	882	773	887	769	1024	1037	815	815	596	621	172	PSMA5	5686	chr1	109941653	109969108	3948	-
1156	SYPL2	1	1	1.11827	1	1.11827	1.11827	0.99999	0.99999	0.123733	0.99999	0.123733	0.123733	0.0577912	0	0	0	0.16127	0	0	0	0	0	0	0	0	0	0	0.205101	0.265494	0	0	0	0	0	0	0	0	0	0	1	1	SYPL2	284612	chr1	110009100	110024764	3779	+
1157	ATXN7L2	1.76423	1.31503	0.741869	0.745386	0.420507	0.564147	0.0153036	0.101532	0.235018	0.0897245	0.0112014	0.0446811	0.0085687	3.40875	4.22779	3.80385	2.97799	3.12224	3.49134	3.57381	4.46806	4.03165	4.14755	3.70022	4.0384	3.6402	2.93844	3.4502	2.33369	63	74	76	162	97	137	96	101	83	41	65	20	ATXN7L2	127002	chr1	110026561	110035420	2382	+
1158	CYB561D1	1.04743	1.09771	1.33327	1.048	1.2729	1.2146	0.529569	0.191946	0.247993	0.384906	0.306687	0.386096	0.285286	5.36541	5.43226	5.4999	5.78038	5.37909	5.21482	5.4892	5.51957	5.31981	5.45032	5.57341	5.44212	5.481	5.45686	5.53042	6.22395	332	261	306	344	246	350	373	278	316	264	296	365	CYB561D1	284613	chr1	110036658	110043063	9919	+
1159	AMIGO1	1.01882	0.966908	0.720436	0.949048	0.707129	0.745093	0.887451	0.878794	0.0485075	0.835375	0.122027	0.328572	0.265499	1.63452	1.66142	1.58597	1.16146	1.62282	1.55505	1.72086	1.35914	1.94462	1.62064	2.08728	1.24799	1.25201	0.98221	0.938551	1.49489	17	14	16	12	18	17	26	9	10	6	6	9	AMIGO1	57463	chr1	110049446	110052336	2471	-
1160	GPR61	1.04348	1	1	0.95833	0.95833	1	0.373901	0.99999	0.99999	0.373901	0.373901	0.99999	0.441099	0	0.0614049	0	0	0	0	0	0.17689	0	0	0	0	0	0	0	0	0	0	0	1	0	0	0	0	0	0	0	0	GPR61	83873	chr1	110082494	110088455	2823	+
1161	GNAI3	0.981788	1.00435	0.682371	1.02298	0.695029	0.679418	0.793679	0.95139	0.00820951	0.597566	0.00117229	0.00123058	0.000317024	7.50718	7.48066	7.51344	6.95581	7.36682	7.66049	7.4789	7.55302	7.45357	7.43251	7.59688	7.47516	7.46449	7.05016	6.94859	6.86256	1341	1454	1236	1432	1101	1407	1541	1158	1271	809	802	571	GNAI3	2773	chr1	110091186	110138454	4732	+
1162	GNAT2	0.721181	0.952705	0.946425	1.32104	1.31233	0.993408	0.0469436	0.810792	0.454001	0.290806	0.0460908	0.973158	0.228547	1.27853	0.806962	1.20863	1.19909	1.30338	1.41225	1.1031	0.724406	1.07593	0.573628	1.16979	0.688094	1.61946	1.20204	1.24787	1.14554	12	12	8	5	7	4	10	4	15	8	9	6	GNAT2	2780	chr1	110145889	110155705	1365	-
1163	AMPD2	0.899023	0.893567	0.978511	0.993931	1.08842	1.09506	0.0968671	0.122438	0.822228	0.941715	0.470677	0.458797	0.454819	6.01891	5.86534	5.85655	5.98757	5.99735	6.04907	6.0098	5.75034	5.83784	5.99692	6.01935	5.77159	5.76381	5.80193	5.90244	6.22395	514	471	442	405	355	515	511	351	386	337	385	365	AMPD2	271	chr1	110162435	110174677	5263	+
1164	GSTM4	1.28584	1.54782	2.2868	1.20375	1.77845	1.47743	0.114152	0.0435894	0.00234622	0.162434	0.00275763	0.0195773	0.000968964	3.63844	4.00115	4.26868	4.83177	3.3119	3.59416	3.94036	3.94006	3.91538	4.13758	4.40916	3.98372	4.37565	4.64743	4.90077	4.93069	73	80	100	110	89	136	162	97	143	148	189	146	GSTM4	2948	chr1	110198698	110208123	1917	+
1165	GSTM2	0.909755	0.71395	2.01553	0.784772	2.21546	2.82306	0.506114	0.0298054	0.0654165	0.117648	0.0527357	0.0303316	0.00298552	0.613857	0.477406	0.127751	1.62501	0.68858	0.758983	0.364058	0.724406	0.212007	0.450165	0.169898	0.205128	0	0.98221	2.01982	1.68819	5	5	2	5	1	3	1	1	0	6	20	11	GSTM2	2946	chr1	110210644	110226619	2018	+
1166	GSTM1	0.915003	0.765326	1.85257	0.836419	2.02466	2.42063	0.311281	0.0739536	0.00587441	0.122604	0.00313065	0.00249575	0.000105936	0.525794	0.397642	0.13994	1.41532	0.68858	0.352667	0.516581	0.476467	0.396813	0.315138	0	0.384687	0	1.20204	1.42247	1.59477	5	2	3	3	2	2	0	2	0	8	11	10	GSTM1	2944	chr1	110230418	110236367	1185	+
1167	GSTM5	1	1	1.10512	1	1.10512	1.10512	0.99999	0.99999	0.116502	0.99999	0.116502	0.116502	0.0521885	0	0	0	0.144198	0	0	0	0	0	0	0	0	0	0.217332	0.205101	0	0	0	0	0	0	0	0	0	0	1	1	0	GSTM5	2949	chr1	110254864	110260890	1570	+
1168	GSTM3	1.14233	1.15364	1.09149	1.0099	0.955499	0.946129	0.0231457	0.0177732	0.400192	0.703479	0.613992	0.540531	0.215062	6.59772	6.78969	6.80391	6.72402	6.69206	6.56586	6.53017	6.83079	6.7444	6.79258	6.75465	6.82788	6.82796	6.46444	6.80815	6.86756	837	677	637	865	671	900	856	737	815	537	727	573	GSTM3	2947	chr1	110276554	110283660	4127	-
1169	EPS8L3	1.23516	0.816843	0.878029	0.661328	0.710865	1.07491	0.446214	0.415917	0.593184	0.101565	0.158072	0.460669	0.264774	0.413173	0.717867	0.121304	0.225514	0.892488	0.187083	0	1.03108	0.212007	0.792766	0.169898	0	0.18672	0	0.38464	0.265494	7	1	0	8	1	6	1	0	1	0	2	1	EPS8L3	79574	chr1	110292702	110306644	2228	-
1170	CSF1	0.597057	0.62076	1.03566	1.0397	1.73461	1.66837	0.0103103	0.0150657	0.906367	0.848189	0.208879	0.231692	0.188172	5.43698	4.69292	4.74909	5.48753	5.4454	5.33351	5.52561	4.29672	4.97964	4.7219	4.42603	4.66069	5.08259	5.89553	5.76735	4.36447	348	284	314	143	193	208	164	159	238	360	350	97	CSF1	1435	chr1	110453233	110473616	4567	+
1171	AHCYL1	1.09767	1.09923	1.24054	1.00143	1.13016	1.12855	0.0321789	0.0394174	0.0289312	0.943896	0.101598	0.10879	0.00927505	10.1166	10.251	10.2531	10.4276	10.1726	10.0365	10.1372	10.2809	10.2405	10.2312	10.2914	10.2123	10.2546	10.3188	10.3808	10.571	9426	7578	7840	9530	7636	9839	10019	7758	8834	7850	8721	7524	AHCYL1	10768	chr1	110527387	110566364	4586	+
1172	STRIP1	1.0746	1.02184	1.04653	0.950905	0.973875	1.02416	0.408661	0.80298	0.630215	0.16208	0.583834	0.640571	0.687461	5.48519	5.589	5.51637	5.5508	5.4575	5.67978	5.29191	5.53588	5.62296	5.60667	5.57719	5.50657	5.46304	5.65606	5.53518	5.45398	351	363	266	348	305	391	374	291	312	304	297	212	STRIP1	85369	chr1	110574199	110597263	3458	+
1173	ALX3	0.786445	0.939367	0.914306	1.19445	1.16258	0.973321	0.271988	0.776122	0.705347	0.228256	0.373901	0.888043	0.630217	0.346583	0	0.256344	0.217332	0.166509	0.758983	0	0	0	0	0.169898	0.544352	0	0.573127	0	0	1	5	0	0	0	0	1	3	0	3	0	0	ALX3	257	chr1	110602997	110613322	1478	-
1174	LINC01397	0.479407	0.610269	1.44652	1.27297	3.01732	2.37031	0.156678	0.314859	0.349393	0.48303	0.0329159	0.0709511	0.0627313	1.26107	0.200396	0.548589	1.79366	1.73311	0	1.51892	0.17689	0.396813	0	1.16979	0	0.18672	2.29336	1.42247	1.49489	19	0	13	1	2	0	10	0	1	24	11	9	LINC01397	104355139	chr1	110625310	110652341	579	+
1175	UBL4B	0.634651	0.393604	0.649661	0.62019	1.02365	1.65054	0.0508221	0.00645088	0.0502333	0.0738375	0.899625	0.049886	0.00601919	2.31766	1.66169	0.972477	1.69542	2.22348	2.58124	2.10466	1.95225	1.2778	1.6768	1.16979	1.15206	0.500313	1.91222	1.33781	1.77592	30	36	23	22	9	18	10	8	3	17	10	12	UBL4B	164153	chr1	110655062	110656569	1508	+
1176	SLC6A17	0.781377	0.508629	1.31236	0.650939	1.67954	2.58018	0.103361	0.000399706	0.0240772	0.0604819	0.0149476	0.00085894	0.000281268	4.78397	4.42806	3.80865	5.17613	4.85267	4.70383	4.79154	4.60582	4.00345	4.59648	3.93051	3.86772	3.60787	5.02418	5.15078	5.33626	228	181	186	179	95	190	114	89	81	194	226	195	SLC6A17	388662	chr1	110693132	110744823	6402	+
1177	KCNC4-AS1	0.918594	0.965378	1.26413	1.05093	1.37615	1.30946	0.118635	0.607817	0.222494	0.373901	0.124779	0.180524	0.0818889	0.1225	0	0.0716659	0.460643	0.166509	0	0.193482	0	0	0	0	0.205128	0	0.217332	0.818716	0.265494	1	0	1	0	0	0	0	1	0	1	5	1	KCNC4-AS1	100873974	chr1	110751073	110752609	1131	-
1178	KCNC4	0.669484	0.475754	1.1831	0.710628	1.76718	2.48678	0.0480493	0.012861	0.595076	0.0070256	0.157065	0.0761637	0.00727126	3.99503	3.41615	2.92332	4.2376	4.29246	3.75075	3.88538	3.41317	3.45586	3.37838	2.72772	3.11093	2.90577	3.84114	3.80583	4.82153	152	90	96	74	63	77	45	50	47	82	85	135	KCNC4	3749	chr1	110753336	110776674	4124	+
1179	LOC440600	0.742528	0.681048	2.80693	0.917202	3.78023	4.12149	0.334731	0.158194	0.00406979	0.748211	0.00239183	0.00129493	0.00057825	0.870206	0.440724	0.316035	2.3592	1.23004	0.352667	0.896173	0	0.963318	0.166157	0	0.544352	0.352021	2.59455	2.17429	2.27468	11	2	6	0	6	1	0	3	2	31	23	19	LOC440600	440600	chr1	110828999	110881793	2609	-
1180	RBM15	1.24337	1.14178	0.679371	0.918291	0.546395	0.595013	0.00303414	0.00450426	0.000216997	0.031839	5.94361e-05	4.14711e-06	6.29475e-08	5.77869	6.09295	5.96997	5.22096	5.84294	5.73708	5.75379	6.16129	6.05605	6.05899	5.96555	5.95333	5.99079	5.21939	5.25834	5.18421	461	378	369	541	414	538	492	399	453	223	244	175	RBM15	64783	chr1	110881945	110889303	3431	+
1181	SLC16A4	0.941404	1.18617	1.314	1.26001	1.39579	1.10777	0.775872	0.530949	0.177497	0.349003	0.0436798	0.609096	0.409967	2.97771	2.89059	3.22402	3.37168	3.10182	2.40388	3.2861	2.91116	3.10405	2.61512	2.58476	3.47041	3.45266	3.38263	3.52869	3.18299	62	31	61	50	48	42	40	66	72	58	69	40	SLC16A4	9122	chr1	110905473	110933704	2629	-
1182	LAMTOR5	1.30734	1.31024	1.40487	1.00222	1.0746	1.07222	0.0104224	0.0089525	0.00197851	0.961018	0.0956015	0.0842171	0.000569924	6.57655	6.96319	6.96639	7.06699	6.42875	6.69678	6.59158	6.96338	7.03997	6.88189	7.03043	6.97706	6.8881	7.04306	7.05518	7.10205	696	742	665	949	825	958	1038	818	850	805	864	675	LAMTOR5	10542	chr1	110943877	110950546	848	-
1183	LAMTOR5-AS1	0.845189	1.00074	1.24833	1.18404	1.47698	1.2474	0.246726	0.996083	0.200913	0.24256	0.0435454	0.200959	0.0954062	0.907719	0.665065	0.908787	1.22771	1.15276	0.87244	0.654511	0.476467	0.707695	0.792766	0.700347	0.818803	1.16579	1.09631	1.04919	1.49489	10	6	4	3	4	6	5	5	9	7	7	9	LAMTOR5-AS1	101410535	chr1	110950431	110958896	533	+
1184	PROK1	1	1	1	1	1	1	0.99999	0.99999	0.99999	0.99999	0.99999	0.99999	0.9999	0	0	0	0	0	0	0	0	0	0	0	0	0	0	0	0	0	0	0	0	0	0	0	0	0	0	0	0	PROK1	84432	chr1	110993788	110999976	1372	+
1185	CYMP	1	1	1	1	1	1	0.99999	0.99999	0.99999	0.99999	0.99999	0.99999	0.9999	0	0	0	0	0	0	0	0	0	0	0	0	0	0	0	0	0	0	0	0	0	0	0	0	0	0	0	0	CYMP	643160	chr1	111023388	111033891	1241	+
1186	LOC440602	1	1	1	1	1	1	0.99999	0.99999	0.99999	0.99999	0.99999	0.99999	0.9999	0	0	0	0	0	0	0	0	0	0	0	0	0	0	0	0	0	0	0	0	0	0	0	0	0	0	0	0	LOC440602	440602	chr1	111030302	111032880	2351	-
1187	KCNA10	1	1	1	1	1	1	0.99999	0.99999	0.99999	0.99999	0.99999	0.99999	0.9999	0	0	0	0	0	0	0	0	0	0	0	0	0	0	0	0	0	0	0	0	0	0	0	0	0	0	0	0	KCNA10	3744	chr1	111059839	111061797	1959	-
1188	KCNA2	1	1	1	1	1	1	0.99999	0.99999	0.99999	0.99999	0.99999	0.99999	0.9999	0	0	0	0	0	0	0	0	0	0	0	0	0	0	0	0	0	0	0	0	0	0	0	0	0	0	0	0	KCNA2	3737	chr1	111136202	111174096	3877	-
1189	KCNA3	0.91624	0.711551	1.1302	0.776599	1.23352	1.58836	0.754798	0.100669	0.784025	0.393693	0.675225	0.380307	0.684238	0.612265	0.486063	0.121304	0.78884	0.68858	0.87244	0.193482	1.03108	0.212007	0	0.169898	0	0.18672	0.217332	0	1.59477	5	6	1	8	1	0	1	0	1	1	0	10	KCNA3	3738	chr1	111196186	111217655	9242	-
1190	CD53	0.912675	0.954711	0.959151	1.04606	1.05092	1.00465	0.373901	0.664603	0.700823	0.373901	0.373901	0.94692	0.741023	0.131827	0	0.0649626	0.0716561	0	0	0.364058	0	0	0	0	0	0.18672	0	0.205101	0	0	0	2	0	0	0	0	0	1	0	1	0	CD53	963	chr1	111413821	111442558	1721	+
1191	LRIF1	1.17224	1.09178	1.04434	0.931367	0.890894	0.956544	0.149089	0.572537	0.652168	0.559297	0.0442634	0.718042	0.459397	5.20305	5.43231	5.32973	5.26563	5.43319	5.01927	5.12395	5.52366	5.37589	5.3928	5.21893	5.10688	5.61312	5.20674	5.28119	5.3071	345	227	236	345	256	336	290	219	347	221	248	191	LRIF1	55791	chr1	111489812	111506566	3335	-
1192	DRAM2	0.592908	0.588008	1.06203	0.991736	1.79122	1.80615	0.0048913	0.000933957	0.827066	0.936113	0.155	0.145104	0.0646333	5.65584	4.90172	4.88975	5.74266	5.62422	5.55787	5.77663	4.72447	5.15011	4.7935	4.87628	4.94457	4.84664	6.11107	6.00552	4.76904	395	333	375	195	218	219	227	195	201	419	414	130	DRAM2	128338	chr1	111659954	111682838	1886	-
1193	CEPT1	1.07137	1.17351	1.34426	1.09533	1.25471	1.1455	0.603126	0.282677	0.0507503	0.427983	0.0480778	0.207662	0.0986691	4.80788	4.90734	5.03871	5.23469	4.77098	4.54176	5.06331	4.85375	4.76964	5.08047	4.91863	4.92293	5.24908	5.12172	5.36379	5.20807	215	161	226	214	166	269	234	192	268	208	263	178	CEPT1	10390	chr1	111682249	111727724	2348	+
1194	DENND2D	0.849353	1.08929	1.12311	1.2825	1.32231	1.03104	0.148772	0.316293	0.146873	0.0568656	0.0293496	0.679043	0.0361071	3.77889	3.54333	3.90229	3.94639	3.84147	3.62687	3.85708	3.34072	3.73847	3.52326	4.0332	3.75795	3.90261	3.99616	3.8215	4.01378	109	82	94	70	78	86	123	82	101	92	86	75	DENND2D	79961	chr1	111728591	111747160	3539	-
1195	CHI3L2	1.01702	0.885682	1.33907	0.870858	1.31665	1.51191	0.961762	0.7263	0.412899	0.677158	0.424055	0.247688	0.657687	1.10847	1.13282	0.933326	1.52969	1.67902	0.758983	0.654511	1.28385	1.53584	0.315138	0.169898	1.15206	1.25201	1.56119	1.96443	0.854546	18	5	4	11	12	2	1	8	10	12	19	4	CHI3L2	1117	chr1	111770281	111786062	1641	+
1196	CHIAP2	1	1	1	1	1	1	0.99999	0.99999	0.99999	0.99999	0.99999	0.99999	0.9999	0	0	0	0	0	0	0	0	0	0	0	0	0	0	0	0	0	0	0	0	0	0	0	0	0	0	0	0	CHIAP2	149620	chr1	111823146	111828730	2803	+
1197	CHIA	1	1	1	1	1	1	0.99999	0.99999	0.99999	0.99999	0.99999	0.99999	0.9999	0	0	0	0	0	0	0	0	0	0	0	0	0	0	0	0	0	0	0	0	0	0	0	0	0	0	0	0	CHIA	27159	chr1	111833474	111863188	1837	+
1198	PIFO	0.506104	0.530185	0.538161	1.04758	1.06334	1.01504	0.155081	0.178435	0.187219	0.823377	0.780732	0.951175	0.234678	1.15938	0.17689	0.243951	0.265494	1.50339	0	1.51892	0.476467	0	0	0	0	0.634773	0	0	0.683599	15	0	13	3	0	0	0	0	4	0	0	3	PIFO	128344	chr1	111889182	111895639	2359	+
1199	PGCP1	1	1	1	1	1	1	0.99999	0.99999	0.99999	0.99999	0.99999	0.99999	0.9999	0	0	0	0	0	0	0	0	0	0	0	0	0	0	0	0	0	0	0	0	0	0	0	0	0	0	0	0	PGCP1	441897	chr1	111927141	111932473	608	-
1200	OVGP1	0.948226	0.689378	1.61889	0.727019	1.70728	2.34834	0.823356	0.13275	0.0913789	0.286835	0.0957849	0.0277098	0.0295904	1.21046	1.13376	0.673828	1.90547	1.50339	1.16744	0.896173	0.605757	1.07593	1.5622	0.459366	0.384687	1.07409	1.84852	2.26879	1.49489	15	9	6	4	7	16	3	2	8	16	25	9	OVGP1	5016	chr1	111956937	111970399	2242	-
1201	WDR77	1.14062	1.01846	0.389583	0.892894	0.341552	0.382523	0.185273	0.867049	0.00224536	0.168181	9.63659e-05	0.000967996	1.47079e-05	5.8324	6.02222	5.85878	4.4724	5.62779	6.03086	5.81023	6.03209	6.08997	5.94069	5.90063	5.98499	5.67296	4.20134	4.5706	4.61102	396	465	384	494	424	495	470	408	362	107	149	116	WDR77	79084	chr1	111982512	111991830	2408	-
1202	ATP5F1	1.13	1.05033	0.818123	0.929492	0.724	0.778921	0.0856151	0.292012	0.0470898	0.292051	0.0189842	0.0318656	0.007389	8.19997	8.3763	8.27081	7.91036	8.1496	8.2411	8.20773	8.36624	8.49574	8.25701	8.3435	8.16961	8.29382	8.10643	7.85026	7.75069	2313	2178	2053	2522	2274	2498	2591	1878	2264	1689	1504	1061	ATP5F1	515	chr1	111991743	112004525	2101	+
1203	C1orf162	0.799967	0.799967	0.853844	1	1.06735	1.06735	0.248273	0.248273	0.406316	0.99999	0.373901	0.373901	0.283707	0.321988	0	0	0.0940321	0.68858	0.187083	0	0	0	0	0	0	0	0	0	0.265494	5	1	0	0	0	0	0	0	0	0	0	1	C1orf162	128346	chr1	112016491	112021134	1080	+
1204	TMIGD3	1	1	1	1	1	1	0.99999	0.99999	0.99999	0.99999	0.99999	0.99999	0.9999	0	0	0	0	0	0	0	0	0	0	0	0	0	0	0	0	0	0	0	0	0	0	0	0	0	0	0	0	TMIGD3	57413	chr1	112025970	112106625	1034	-
1205	ADORA3	1	1	1	1	1	1	0.99999	0.99999	0.99999	0.99999	0.99999	0.99999	0.9999	0	0	0	0	0	0	0	0	0	0	0	0	0	0	0	0	0	0	0	0	0	0	0	0	0	0	0	0	ADORA3	140	chr1	112042051	112046743	2868	-
1206	LINC01160	0.92002	0.966876	0.92002	1.05093	1	0.951539	0.117634	0.620111	0.117634	0.373901	0.99999	0.373901	0.261599	0.120263	0	0.0716659	0	0.166509	0.187083	0	0	0	0	0	0.205128	0	0	0	0	1	1	0	0	0	0	0	1	0	0	0	0	LINC01160	100129269	chr1	112141629	112150940	1542	-
1207	RAP1A	0.986387	1.03225	1.15231	1.0465	1.16821	1.11631	0.875393	0.672261	0.555107	0.504405	0.518237	0.630672	0.918609	6.01756	5.99779	6.06336	6.22209	5.83986	6.15097	6.04472	5.84505	6.02482	6.11088	6.10829	6.11152	5.96549	6.48554	6.48058	5.49334	460	506	453	433	405	558	544	446	445	545	578	218	RAP1A	5906	chr1	112162405	112259317	5323	+
1208	FAM212B	0.962128	0.995136	1.38194	1.03431	1.43633	1.38869	0.836524	0.972731	0.445041	0.796515	0.40116	0.423241	0.640203	0.411231	0.355532	0.404197	0.877923	0	0.501188	0.654511	0.605757	0.396813	0	0.32188	0.384687	0.500313	0.40617	1.5782	0.265494	0	3	4	4	2	0	2	2	3	2	13	1	FAM212B	55924	chr1	112264686	112298419	6077	-
1209	FAM212B-AS1	1	1	1	1	1	1	0.99999	0.99999	0.99999	0.99999	0.99999	0.99999	0.9999	0	0	0	0	0	0	0	0	0	0	0	0	0	0	0	0	0	0	0	0	0	0	0	0	0	0	0	0	FAM212B-AS1	100506343	chr1	112282463	112290420	2131	+
1210	LOC101928718	1.08696	1	1.20205	0.919995	1.10588	1.20205	0.373901	0.99999	0.373901	0.373901	0.628487	0.373901	0.558953	0	0.120303	0	0.265494	0	0	0	0.33444	0	0	0	0	0	0	0	0.683599	0	0	0	2	0	0	0	0	0	0	0	3	LOC101928718	101928718	chr1	112287939	112298131	2767	-
1211	DDX20	1.27032	1.061	0.534511	0.835224	0.420769	0.50378	0.0490161	0.709886	0.0113668	0.179581	0.000360057	0.0176038	0.000699285	4.67979	5.02498	4.76522	3.77609	4.63553	4.90391	4.46581	4.97239	5.10438	4.9947	5.06585	4.55212	4.62221	3.92073	3.91213	3.4463	195	209	147	233	211	253	260	147	171	87	92	49	DDX20	11218	chr1	112298190	112310199	3510	+
1212	KCND3	1	1	1	1	1	1	0.99999	0.99999	0.99999	0.99999	0.99999	0.99999	0.9999	0	0	0	0	0	0	0	0	0	0	0	0	0	0	0	0	0	0	0	0	0	0	0	0	0	0	0	0	KCND3	3752	chr1	112318454	112531777	2693	-
1213	KCND3-IT1	1	1	1	1	1	1	0.99999	0.99999	0.99999	0.99999	0.99999	0.99999	0.9999	0	0	0	0	0	0	0	0	0	0	0	0	0	0	0	0	0	0	0	0	0	0	0	0	0	0	0	0	KCND3-IT1	100874295	chr1	112396384	112399527	376	-
1214	KCND3-AS1	1	1	1	1	1	1	0.99999	0.99999	0.99999	0.99999	0.99999	0.99999	0.9999	0	0	0	0	0	0	0	0	0	0	0	0	0	0	0	0	0	0	0	0	0	0	0	0	0	0	0	0	KCND3-AS1	100873995	chr1	112452279	112453552	448	+
1215	LOC643355	0.84438	0.887384	0.84438	1.05093	1	0.951539	0.223611	0.388074	0.223611	0.373901	0.99999	0.373901	0.252319	0.244035	0	0.0716659	0	0.166509	0	0.516581	0	0	0	0	0.205128	0	0	0	0	1	0	3	0	0	0	0	1	0	0	0	0	LOC643355	643355	chr1	112533190	112541463	3035	+
1216	CTTNBP2NL	0.947127	0.915583	1.69218	0.966694	1.78664	1.8482	0.121258	0.0334305	0.00432857	0.346633	0.00337908	0.00288998	1.4461e-05	6.16711	6.08874	6.03987	6.92599	6.203	6.17606	6.12107	6.07459	6.14909	6.04038	5.98845	6.02954	6.09944	7.05898	6.71681	6.98036	594	515	478	509	442	531	500	421	489	814	682	620	CTTNBP2NL	55917	chr1	112938800	113003786	5900	+
1217	WNT2B	0.980715	0.783851	1.06427	0.799265	1.0852	1.35774	0.937746	0.382232	0.867596	0.416232	0.82777	0.470787	0.819551	1.05137	1.02328	0.700023	1.14123	1.15276	0.501188	1.36666	1.4307	0.841161	0.687354	0.459366	1.15206	0.352021	0.217332	1.7842	1.00737	10	3	11	13	5	5	3	8	2	1	16	5	WNT2B	7482	chr1	113009163	113063910	3592	+
1218	ST7L	0.999868	1.00473	1.76541	1.00486	1.76564	1.75709	0.999058	0.978522	0.00375826	0.973505	0.00093843	0.00788213	0.00287649	3.22801	3.22782	3.23482	4.04801	3.47951	3.01104	3.15277	3.12039	3.30228	3.25468	3.10831	3.56657	2.95801	4.16257	3.94112	4.03171	83	51	55	59	56	70	61	71	49	104	94	76	ST7L	54879	chr1	113066141	113162040	5132	-
1219	CAPZA1	1.15958	1.24604	0.94079	1.07457	0.811322	0.755023	0.00550148	0.000863319	0.423728	0.0487353	0.0323337	0.0104985	0.00274372	8.11178	8.32538	8.42913	8.02373	8.16321	8.08801	8.08271	8.28349	8.37917	8.31179	8.47296	8.39128	8.42198	8.14672	8.0867	7.81682	2335	1958	1882	2381	2097	2595	2835	2191	2475	1737	1773	1111	CAPZA1	829	chr1	113162075	113214241	2740	+
1220	MOV10	0.687182	0.692118	1.05363	1.00718	1.53325	1.52232	0.02941	0.0177841	0.707559	0.933016	0.0381486	0.0294143	0.00605925	5.4752	4.93396	4.94429	5.55056	5.6838	5.36778	5.34891	5.09859	4.70981	4.96681	4.97705	4.97292	4.88087	5.53987	5.27551	5.79053	412	291	277	255	159	248	244	199	206	280	247	269	MOV10	4343	chr1	113216934	113243368	5062	+
1221	RHOC	1.03099	1.01273	0.780664	0.982297	0.757201	0.770847	0.534878	0.837367	0.0119499	0.790564	0.0118889	0.0263908	0.00658422	7.23441	7.27843	7.25266	6.87718	7.2718	7.27065	7.15783	7.35689	7.17569	7.29686	7.28285	7.10426	7.35916	6.71049	6.9716	6.93582	1255	1108	988	1249	907	1280	1238	894	1181	638	815	601	RHOC	389	chr1	113243749	113250025	1621	-
1222	PPM1J	0.694007	0.634448	0.815641	0.914181	1.17526	1.28559	0.0549686	0.00780009	0.391898	0.595132	0.585474	0.38542	0.157387	3.65973	3.13275	3.00331	3.36574	3.8291	3.57752	3.55631	3.43073	3.15622	2.72574	2.93053	2.89086	3.17218	3.02743	3.89741	2.97629	108	79	75	75	50	46	53	42	58	44	91	34	PPM1J	333926	chr1	113252616	113257950	1714	-
1223	FAM19A3	1.16581	1.09943	0.971673	0.943068	0.833478	0.883794	0.547604	0.502087	0.765947	0.815187	0.473774	0.352013	0.786808	0.113113	0.33444	0.249874	0.0716561	0.315773	0	0	0.834036	0	0	0	0.205128	0.500313	0	0.205101	0	2	0	0	6	0	0	0	1	3	0	1	0	FAM19A3	284467	chr1	113263189	113269856	1258	+
1224	LINC01356	1.48121	1.2024	0.799707	0.811769	0.539901	0.665092	0.152083	0.028285	0.139992	0.367927	0.0782205	0.0249738	0.0249772	1.98156	2.54834	2.24748	1.6591	1.97678	2.06508	1.89797	2.3345	2.9937	2.18266	2.35736	2.22247	2.15521	1.97323	1.33781	1.59477	24	23	19	31	44	29	33	24	25	18	10	10	LINC01356	100996702	chr1	113362791	113393265	1824	-
1225	SLC16A1	0.859963	0.688673	0.230711	0.800817	0.268281	0.335009	0.0645287	0.00359045	6.36391e-05	0.0197034	7.73808e-05	0.000122047	6.15638e-08	8.57274	8.35509	8.03463	6.4569	8.44933	8.65494	8.60605	8.45953	8.2531	8.34521	8.14824	7.97571	7.97288	6.54954	6.28812	6.51915	2849	2904	2708	2691	1921	2656	2262	1641	1811	570	505	449	SLC16A1	6566	chr1	113454470	113498975	4697	-
1226	AKR7A2P1	0.975844	0.834179	0.715942	0.854828	0.733665	0.85826	0.904732	0.395171	0.14434	0.436412	0.148296	0.397007	0.286905	0.630547	0.595269	0.368975	0.148463	0.315773	0.977621	0.516581	0.17689	0.841161	0.687354	0.169898	0.688094	0.18672	0.40617	0	0	2	7	3	1	5	5	1	4	1	2	0	0	AKR7A2P1	246182	chr1	113465972	113467295	1324	+
1227	SLC16A1-AS1	0.574859	0.55933	0.380231	0.972987	0.661434	0.679798	0.00216194	0.000761621	0.00254725	0.797789	0.115673	0.116624	0.00286135	2.67047	1.87175	1.83224	1.27542	2.6463	2.76878	2.59053	1.95225	1.61253	2.0185	1.95402	1.84696	1.68292	1.78187	0.688017	1.14554	43	42	35	22	13	25	23	17	16	15	4	6	SLC16A1-AS1	100506392	chr1	113499037	113506690	738	+
1228	LOC100996251	0.474031	0.419848	0.467236	0.885698	0.985667	1.11287	0.0922353	0.07166	0.096789	0.267535	0.932916	0.561264	0.0135886	3.38264	2.30569	2.13058	2.28486	3.93675	2.88149	3.10544	2.47652	2.16432	2.25823	2.04421	2.31397	2.01429	1.78187	2.51999	2.44494	117	46	53	35	22	31	25	26	22	15	31	22	LOC100996251	100996251	chr1	113554309	113615724	2456	-
1229	LRIG2	1.05828	1.11825	0.773372	1.05667	0.730783	0.69159	0.792892	0.534889	0.0870036	0.818819	0.226485	0.104222	0.255292	3.47592	3.55764	3.63716	3.10515	3.61532	3.56069	3.22098	4.0001	3.32524	3.2173	3.49163	3.98372	3.35862	3.11125	3.27913	2.90024	92	78	58	115	57	68	82	97	67	47	57	32	LRIG2	9860	chr1	113615792	113667824	4536	+
1230	LOC643441	1.04348	1	1	0.95833	0.95833	1	0.373901	0.99999	0.99999	0.373901	0.373901	0.99999	0.441099	0	0.0614049	0	0	0	0	0	0.17689	0	0	0	0	0	0	0	0	0	0	0	1	0	0	0	0	0	0	0	0	LOC643441	643441	chr1	113739404	113748875	2171	-
1231	MAGI3	0.71055	0.848865	1.99636	1.19466	2.8096	2.3518	0.0155397	0.0485163	0.00161842	0.10629	0.000718463	0.000873916	1.01758e-05	5.53046	5.03746	5.29406	6.52783	5.49712	5.64428	5.44235	5.11497	4.78629	5.18098	5.17967	5.32603	5.3697	6.65105	6.57144	6.34363	361	354	296	258	168	289	282	256	292	612	616	397	MAGI3	260425	chr1	113933475	114228545	10248	+
1232	PHTF1	0.775759	0.752292	1.01209	0.96975	1.30464	1.34534	0.0185798	0.057229	0.938551	0.78154	0.163216	0.172523	0.107848	4.95632	4.59	4.54568	4.97365	4.96994	5.07959	4.80642	4.65146	4.60109	4.5141	4.40065	4.38284	4.81157	5.10818	5.19957	4.52501	248	237	188	185	147	179	161	130	196	206	234	109	PHTF1	10745	chr1	114239824	114301777	3244	-
1233	RSBN1	0.924782	0.900126	0.911161	0.973338	0.98527	1.01226	0.425295	0.26617	0.364457	0.823047	0.90794	0.921361	0.722525	5.62426	5.51145	5.47246	5.49004	5.5658	5.57892	5.72276	5.46948	5.31408	5.72126	5.4592	5.27571	5.65724	5.63261	5.58653	5.21593	379	338	361	332	245	424	344	247	358	299	308	179	RSBN1	54665	chr1	114304454	114355098	6739	-
1234	AP4B1-AS1	0.914082	0.956183	1.09877	1.04606	1.20205	1.14912	0.116245	0.506781	0.629957	0.373901	0.373901	0.493485	0.613913	0.129604	0	0.0649626	0.265494	0	0.187083	0.193482	0	0	0	0	0	0.18672	0	0	0.683599	0	1	1	0	0	0	0	0	1	0	0	3	AP4B1-AS1	100287722	chr1	114355234	114443859	2148	+
1235	PTPN22	0.728711	0.833294	1.01359	1.14352	1.39094	1.21637	0.105113	0.314737	0.961205	0.18096	0.28001	0.489521	0.37007	0.456582	0	0.19348	0.476059	0.166509	0.352667	0.780396	0	0	0	0.169898	0.384687	0	0.217332	0	1.00737	1	2	5	0	0	0	1	2	0	1	0	5	PTPN22	26191	chr1	114356433	114414381	3701	-
1236	BCL2L15	0.959593	0.775116	1.17872	0.807756	1.22835	1.5207	0.750034	0.0849981	0.712632	0.0939127	0.651003	0.414881	0.706757	0.864788	0.805282	0.497273	1.10201	0.57469	0.977621	1.00335	0.935919	0.560612	0.890998	0.584882	0.544352	0.352021	0.573127	1.90682	0.265494	4	7	7	7	3	7	4	3	2	3	18	1	BCL2L15	440603	chr1	114419436	114430169	4973	-
1237	AP4B1	1.40833	1.26835	0.66627	0.900601	0.473091	0.525306	0.272054	0.0979266	0.0476322	0.676032	0.0739252	0.00242843	0.0192356	3.83224	4.32623	4.17519	3.24642	3.49525	3.98324	3.96708	4.81416	3.73847	4.22493	4.26656	4.01132	4.23453	3.42692	3.00491	3.2762	84	107	102	208	78	145	146	99	129	60	46	43	AP4B1	10717	chr1	114436817	114447746	3221	-
1238	DCLRE1B	0.912157	0.830571	0.264282	0.910558	0.289733	0.318193	0.271778	0.01663	4.1122e-05	0.346527	0.000933048	0.000354828	5.00491e-06	4.63028	4.49763	4.36245	2.71043	4.61407	4.59232	4.68288	4.60582	4.59165	4.27126	4.40065	4.22677	4.4505	2.6702	3.00491	2.39039	192	167	172	179	146	150	161	116	151	33	46	21	DCLRE1B	64858	chr1	114447915	114456708	3788	+
1239	HIPK1-AS1	0.690097	0.758795	0.835795	1.09955	1.21113	1.10148	0.213995	0.249441	0.448751	0.660349	0.427226	0.566774	0.392408	1.21937	0.684237	0.821148	0.960587	0.68858	1.55505	1.28404	1.12035	0.212007	0.573628	0.906778	0.544352	0.976154	0.858305	0.688017	1.27162	5	14	10	9	1	4	7	3	7	5	4	7	HIPK1-AS1	101928846	chr1	114466623	114472147	2281	-
1240	HIPK1	0.943222	0.999748	0.917011	1.05993	0.972211	0.917243	0.378643	0.99678	0.623284	0.345492	0.873165	0.620841	0.771029	5.51666	5.43233	5.5163	5.39168	5.43319	5.47046	5.63799	5.51546	5.4509	5.32412	5.40491	5.54485	5.59262	5.78927	5.25257	5.02323	345	313	340	343	270	320	331	299	342	334	243	156	HIPK1	204851	chr1	114471996	114520491	8500	+
1241	OLFML3	1.17712	0.992792	0.93287	0.843407	0.792501	0.939643	0.273422	0.799882	0.252928	0.264155	0.174935	0.349754	0.232054	5.55406	5.78932	5.54362	5.45381	5.54326	5.5621	5.55674	5.91221	5.40313	5.98585	5.61815	5.50657	5.50315	5.42445	5.33132	5.59333	373	334	321	454	261	511	385	291	321	258	257	234	OLFML3	56944	chr1	114522013	114524876	2399	+
1242	SYT6	0.856227	0.989783	0.752443	1.15598	0.878789	0.76021	0.131182	0.968949	0.0790736	0.625969	0.437233	0.419123	0.507679	0.615446	0.391512	0.600631	0.205101	0.68858	0.635836	0.516581	0.17689	0.396813	0.573628	0	0.384687	1.16579	0	0.544289	0	5	4	3	1	2	4	0	2	9	0	3	0	SYT6	148281	chr1	114631914	114696472	4593	-
1243	TRIM33	0.882902	0.846911	0.711828	0.959236	0.806236	0.840499	0.0163504	0.00823396	0.0160521	0.341301	0.0784971	0.140535	0.0106621	7.44402	7.26434	7.2043	6.95362	7.41622	7.41575	7.4985	7.27299	7.32131	7.19598	7.13803	7.2819	7.18927	7.19005	6.92339	6.70664	1388	1226	1253	1178	1004	1193	1119	1012	1049	892	788	512	TRIM33	51592	chr1	114935399	115053781	8339	-
1244	BCAS2	1.21726	1.39648	0.83002	1.14724	0.681878	0.594366	0.141884	0.0458673	0.268162	0.0729943	0.00327438	0.00382506	0.00433072	5.29841	5.58205	5.78021	5.02963	5.20341	5.59554	5.03833	5.548	5.60899	5.58848	5.62181	5.85393	5.85273	5.21939	4.96569	4.88209	293	342	222	351	302	386	386	372	411	223	198	141	BCAS2	10286	chr1	115110181	115124265	1301	-
1245	DENND2C	0.7479	0.859894	0.861204	1.14974	1.1515	1.00152	0.523435	0.747303	0.725381	0.700731	0.619361	0.996498	0.928794	1.4594	1.04032	1.24163	1.24383	2.18518	0.635836	1.1031	1.4307	1.07593	0.450165	1.85781	0.938648	0.634773	0.858305	1.04919	1.68819	29	4	8	13	7	3	21	6	4	5	7	11	DENND2C	163259	chr1	115127196	115212732	4514	-
1246	AMPD1	1	1	1.47473	1	1.47473	1.47473	0.99999	0.99999	0.277756	0.99999	0.277756	0.277756	0.217986	0	0	0	0.560449	0	0	0	0	0	0	0	0	0	0	1.15195	0.265494	0	0	0	0	0	0	0	0	0	0	8	1	AMPD1	270	chr1	115215720	115238239	2406	-
1247	NRAS	0.909696	1.0573	0.860423	1.16225	0.945836	0.813795	0.207258	0.264936	0.633599	0.0463742	0.86519	0.50514	0.660861	6.57708	6.44053	6.65746	6.36019	6.46316	6.62776	6.63389	6.42928	6.31317	6.56785	6.67395	6.70015	6.59625	6.89523	6.56214	5.04104	713	707	685	653	496	769	809	674	693	726	612	158	NRAS	4893	chr1	115247085	115259515	4454	-
1248	CSDE1	1.15571	1.18179	1.09136	1.02256	0.944317	0.923479	0.0124327	0.0135362	0.244373	0.585285	0.394748	0.275176	0.0472119	10.2779	10.4867	10.5189	10.404	10.2114	10.3348	10.2848	10.5377	10.4951	10.4249	10.5263	10.4385	10.5879	10.5372	10.2508	10.4098	9683	9320	8685	11388	9111	11254	11792	9076	11132	9134	7969	6728	CSDE1	7812	chr1	115259534	115300671	4313	-
1249	SIKE1	1.06796	1.13646	0.791438	1.06414	0.741074	0.696406	0.482077	0.0804616	0.214497	0.501157	0.156398	0.0755221	0.116795	5.49785	5.59271	5.6824	5.1604	5.41676	5.5914	5.47995	5.79169	5.44567	5.51721	5.67219	5.58214	5.78566	5.47806	5.28119	4.57479	341	341	304	417	269	367	400	307	392	268	248	113	SIKE1	80143	chr1	115312105	115323308	6043	-
1250	SYCP1	0.890996	1.01845	0.890996	1.14305	1	0.874856	0.373901	0.894172	0.373901	0.147988	0.99999	0.147988	0.381388	0.166509	0	0.192882	0	0.451032	0	0	0	0	0	0	0.205128	0.352021	0	0	0	3	0	0	0	0	0	0	1	2	0	0	0	SYCP1	6847	chr1	115397424	115537990	3759	+
1251	TSHB	0.924591	0.967175	0.974698	1.04606	1.05419	1.00778	0.373901	0.72393	0.793746	0.373901	0.373901	0.914437	0.767988	0.113113	0	0.0649626	0.0761401	0.315773	0	0	0	0	0	0	0	0.18672	0.217332	0	0	2	0	0	0	0	0	0	0	1	1	0	0	TSHB	7252	chr1	115572445	115576930	901	+
1252	TSPAN2	0.977278	0.837846	0.465002	0.857326	0.475813	0.554997	0.808202	0.109032	0.00143112	0.192955	0.00304327	0.00605134	0.000220722	6.64957	6.61641	6.39433	5.54488	6.62927	6.51871	6.78798	6.78545	6.43431	6.60813	6.19698	6.42799	6.53738	5.62788	5.70111	5.26981	801	655	763	838	540	791	579	557	665	298	334	186	TSPAN2	10100	chr1	115590633	115632121	3212	-
1253	NGF	0.780358	0.822288	0.427762	1.05373	0.548161	0.520209	0.453126	0.432569	0.0643861	0.818395	0.147482	0.0175685	0.0585632	2.52392	2.16613	2.24163	1.2988	2.33262	2.06508	3.00585	1.35914	2.5233	2.36464	2.16974	2.26895	2.28358	0.98221	1.84681	0.854546	33	23	49	12	30	34	28	25	28	6	17	4	NGF	4803	chr1	115828537	115880857	1049	-
1254	VANGL1	1.06097	0.985534	0.509433	0.928901	0.480159	0.51691	0.158478	0.766291	0.000269288	0.0989625	4.31233e-05	0.000303001	1.09828e-06	7.37555	7.46093	7.35453	6.40251	7.28996	7.38142	7.45077	7.48006	7.48067	7.42125	7.39315	7.25762	7.4081	6.44304	6.49531	6.25863	1271	1197	1212	1361	1122	1396	1337	995	1222	529	584	374	VANGL1	81839	chr1	116184574	116240845	8763	+
1255	CASQ2	0.935988	0.841736	0.849221	0.899302	0.907299	1.00889	0.752462	0.332755	0.359194	0.515476	0.553633	0.894844	0.657396	0.307445	0.212007	0.058884	0.0716561	0	0.187083	0.654511	0	0.560612	0	0.169898	0	0	0	0.205101	0	0	1	4	0	3	0	1	0	0	0	1	0	CASQ2	845	chr1	116242626	116311426	2700	-
1256	NHLH2	0.912675	0.954711	0.912675	1.04606	1	0.95597	0.373901	0.664603	0.373901	0.373901	0.99999	0.373901	0.562794	0.131827	0	0.0649626	0	0	0	0.364058	0	0	0	0	0	0.18672	0	0	0	0	0	2	0	0	0	0	0	1	0	0	0	NHLH2	4808	chr1	116378999	116383747	2511	-
1257	LOC101928995	1	1	1	1	1	1	0.99999	0.99999	0.99999	0.99999	0.99999	0.99999	0.9999	0	0	0	0	0	0	0	0	0	0	0	0	0	0	0	0	0	0	0	0	0	0	0	0	0	0	0	0	LOC101928995	101928995	chr1	116461997	116468529	1396	+
1258	LOC101928977	0.706525	0.706525	0.706525	1	1	1	0.373901	0.373901	0.373901	0.99999	0.99999	0.99999	0.441099	0.501188	0	0	0	0	1.16744	0	0	0	0	0	0	0	0	0	0	0	9	0	0	0	0	0	0	0	0	0	0	LOC101928977	101928977	chr1	116465194	116519897	578	-
1259	SLC22A15	0.974126	1.17408	1.16899	1.20527	1.20004	0.995663	0.933948	0.581073	0.725087	0.0950195	0.610466	0.989111	0.889998	2.06436	2.02654	2.29589	2.28962	1.43976	2.70893	1.72086	1.95225	1.88404	2.22094	2.32173	2.40001	2.15521	2.8436	2.39985	1.14554	14	40	16	22	17	30	32	28	25	38	28	6	SLC22A15	55356	chr1	116519119	116612675	4720	+
1260	MAB21L3	0.927249	0.973071	1.3447	1.04942	1.4502	1.38191	0.560936	0.853171	0.35734	0.636463	0.256124	0.315065	0.337354	0.166509	0.0575383	0.127126	0.593794	0.451032	0	0	0	0	0.166157	0	0	0.352021	0.217332	0.205101	1.14554	3	0	0	0	0	1	0	0	2	1	1	6	MAB21L3	126868	chr1	116654376	116677861	3229	+
1261	ATP1A1	0.913786	0.755317	0.658009	0.826581	0.720091	0.871169	0.0389866	0.00110211	0.000265581	0.00868676	0.00136502	0.0412853	2.02665e-05	9.88119	9.75111	9.47634	9.27737	9.83376	9.89242	9.91614	9.79995	9.67871	9.77191	9.56438	9.43157	9.42887	9.22164	9.37307	9.23238	7451	6857	6725	6826	5171	7154	6050	4513	4981	3666	4334	2972	ATP1A1	476	chr1	116915795	116947396	4300	+
1262	ATP1A1-AS1	0.994595	0.836978	0.721144	0.841527	0.725062	0.861604	0.887543	0.0209154	0.012441	0.00919391	0.00907564	0.140796	0.00247781	9.08845	9.08064	8.83172	8.61681	8.99347	9.11772	9.14951	9.09275	9.03739	9.11077	8.91377	8.84014	8.73572	8.43936	8.81421	8.57154	4158	4005	3950	4178	3313	4521	3851	2993	3078	2129	2940	1878	ATP1A1-AS1	84852	chr1	116935487	116961181	3303	-
1263	LOC101929023	0.952392	0.689061	0.927138	0.723505	0.973483	1.34551	0.814919	0.167326	0.697539	0.234643	0.89427	0.238758	0.303411	0.836294	0.765922	0.298997	0.72715	1.15276	0.501188	0.780396	0.33444	1.07593	0.792766	0	0	0.757764	0.722751	0.38464	1.00737	10	3	5	2	7	6	0	0	5	4	2	5	LOC101929023	101929023	chr1	116966346	117021448	863	-
1264	CD58	0.654546	0.4966	0.509496	0.758694	0.778397	1.02597	0.000382345	0.000172401	0.001017	0.00638752	0.0519274	0.831041	8.34979e-05	6.88761	6.27618	5.87777	5.91475	6.94792	6.89778	6.81398	6.34382	6.25156	6.23062	5.75465	5.85773	6.00947	5.85152	6.16453	5.68683	1001	854	777	615	475	607	424	373	459	349	463	250	CD58	965	chr1	117057156	117113715	1721	-
1265	IGSF3	0.801785	0.801935	1.28906	1.00019	1.60773	1.60743	1.47184e-05	0.0187405	1.85773e-05	0.997833	1.97925e-06	0.000752361	1.67718e-05	6.96423	6.64551	6.64578	7.33054	6.97623	6.94718	6.96911	6.63452	6.66336	6.63849	6.61815	6.49307	6.80853	7.34668	7.33727	7.30738	1021	884	866	754	634	808	778	583	804	995	1052	779	IGSF3	3321	chr1	117117020	117210377	7327	-
1266	C1orf137	1	1	1	1	1	1	0.99999	0.99999	0.99999	0.99999	0.99999	0.99999	0.9999	0	0	0	0	0	0	0	0	0	0	0	0	0	0	0	0	0	0	0	0	0	0	0	0	0	0	0	0	C1orf137	388667	chr1	117236734	117249225	386	+
1267	CD2	1.04069	1	1	0.960902	0.960902	1	0.373901	0.99999	0.99999	0.373901	0.373901	0.99999	0.441099	0	0.0575383	0	0	0	0	0	0	0	0.166157	0	0	0	0	0	0	0	0	0	0	0	1	0	0	0	0	0	0	CD2	914	chr1	117297086	117311851	1531	+
1268	PTGFRN	0.770351	0.662325	0.586434	0.85977	0.761255	0.885417	0.00143018	0.00015964	4.18016e-05	0.0444758	0.00652927	0.0736462	1.11166e-05	7.20033	6.82392	6.60595	6.43038	7.18713	7.19905	7.2147	6.91897	6.73372	6.81309	6.56581	6.5412	6.70534	6.36266	6.52672	6.39649	1183	1054	1028	920	666	913	750	603	748	500	597	412	PTGFRN	5738	chr1	117452545	117532980	6312	+
1269	CD101	1.34391	1.3391	2.16861	0.996421	1.61365	1.61945	0.337612	0.154478	0.040204	0.988932	0.154388	0.105813	0.0687978	3.18891	3.61536	3.61018	4.30568	2.88003	3.49134	3.1293	2.88592	3.68621	4.0446	3.80713	3.70822	3.25803	3.85741	4.70342	4.23114	52	74	54	49	75	127	104	79	62	83	164	88	CD101	9398	chr1	117544372	117579173	4531	+
1270	LOC101929099	1.09835	1.46111	1.28821	1.33028	1.17286	0.881662	0.70814	0.0765121	0.146546	0.247243	0.480719	0.423393	0.238497	0.60369	0.739029	1.15076	0.969056	0.892488	0.501188	0.364058	0.17689	1.18039	0.687354	0.906778	1.4226	1.07409	1.20204	0.818716	0.854546	7	3	2	1	8	5	7	11	8	8	5	4	LOC101929099	101929099	chr1	117568104	117602112	1814	-
1271	TTF2	1.00924	1.0081	0.259219	0.998873	0.256846	0.257136	0.882361	0.879013	1.87372e-05	0.986534	0.00011467	4.53794e-05	7.64721e-09	6.56147	6.57474	6.57311	4.61372	6.48106	6.63582	6.56339	6.45095	6.69677	6.566	6.47347	6.668	6.57131	4.58039	4.66049	4.59905	722	711	652	663	649	768	703	659	681	141	159	115	TTF2	8458	chr1	117602949	117645491	4854	+
1272	TRIM45	1.00717	0.752881	1.37966	0.747523	1.36984	1.8325	0.947346	0.131623	0.0698069	0.0401076	0.0344732	0.0120485	0.00783393	3.79236	3.80266	3.38285	4.25666	3.80405	3.50899	4.01909	3.82526	3.75548	3.8261	3.37482	3.63913	3.08089	4.20134	4.0648	4.47346	106	75	106	101	79	108	75	75	54	107	103	105	TRIM45	80263	chr1	117653677	117664411	4261	-
1273	VTCN1	1.45234	0.899517	13.4428	0.619359	9.25595	14.9444	0.164585	0.704894	3.79217e-05	0.10497	4.59534e-05	3.65723e-05	4.98654e-06	1.89527	2.43364	1.74249	5.64403	2.29715	1.41225	1.84132	2.40726	2.05865	2.75212	1.08733	1.84696	2.10975	5.73745	5.51604	5.66975	32	12	18	33	20	47	9	17	24	322	293	247	VTCN1	79679	chr1	117686209	117753582	2999	-
1274	LINC01525	1	1	1	1	1	1	0.99999	0.99999	0.99999	0.99999	0.99999	0.99999	0.9999	0	0	0	0	0	0	0	0	0	0	0	0	0	0	0	0	0	0	0	0	0	0	0	0	0	0	0	0	LINC01525	104355292	chr1	117838088	117863958	565	+
1275	MAN1A2	1.19316	1.04934	1.30749	0.87946	1.09582	1.24601	0.00835102	0.233839	0.0254647	0.00465067	0.249767	0.0357619	0.00391608	7.41462	7.66941	7.4841	7.80142	7.35609	7.37662	7.50649	7.62343	7.7161	7.6672	7.45097	7.49729	7.50346	7.9378	7.62317	7.82584	1331	1193	1260	1504	1322	1657	1392	1176	1306	1502	1284	1118	MAN1A2	10905	chr1	117910085	118068320	5388	+
1276	LOC100996263	1	1	1	1	1	1	0.99999	0.99999	0.99999	0.99999	0.99999	0.99999	0.9999	0	0	0	0	0	0	0	0	0	0	0	0	0	0	0	0	0	0	0	0	0	0	0	0	0	0	0	0	LOC100996263	100996263	chr1	118139454	118148392	436	-
1277	FAM46C	1.10729	1.15459	1.43006	1.04271	1.29149	1.23859	0.456816	0.165591	0.190289	0.768169	0.339346	0.385218	0.328131	0.536523	0.683558	0.743899	1.05259	0.451032	0.635836	0.516581	0.834036	0.841161	0.315138	0.906778	0.544352	0.757764	0.573127	0.938551	1.49489	3	4	3	6	5	2	7	3	5	3	6	9	FAM46C	54855	chr1	118148604	118171011	5720	+
1278	GDAP2	1.03704	1.00203	0.875851	0.966236	0.844567	0.87408	0.408636	0.985075	0.0904812	0.736657	0.0262459	0.294171	0.26886	4.8777	4.93018	4.88062	4.68646	4.80926	4.9755	4.84295	4.96639	4.94299	4.87977	4.5772	4.99382	5.02865	4.80676	4.5613	4.68087	221	220	193	232	188	233	183	202	229	166	148	122	GDAP2	54834	chr1	118406107	118472302	10318	-
1279	WDR3	0.812391	0.642653	0.237155	0.791063	0.291922	0.369025	0.0149448	8.1191e-05	3.14517e-07	0.0255807	0.000221156	3.92949e-05	1.04815e-08	6.66008	6.36032	6.02219	4.58398	6.6505	6.68712	6.6422	6.45095	6.42371	6.1926	5.99694	5.96042	6.10524	4.64743	4.58903	4.5123	813	737	689	663	536	591	503	401	491	148	151	108	WDR3	10885	chr1	118472372	118503049	3877	+
1280	SPAG17	1.06512	0.868172	0.693908	0.815096	0.651485	0.799274	0.702093	0.567424	0.0290217	0.465225	0.0714871	0.447931	0.248635	1.63138	1.72239	1.42743	1.1042	1.62282	1.80416	1.4448	1.49887	1.53584	2.06133	0.700347	1.4226	1.91206	0.858305	1.15195	1.27162	17	18	12	14	12	26	5	11	20	5	8	7	SPAG17	200162	chr1	118496288	118727848	7125	-
1281	TBX15	0.850704	0.868971	1.10629	1.02147	1.30044	1.2731	0.650218	0.544138	0.745045	0.946482	0.500306	0.405735	0.773142	0.962806	0.729535	0.760186	1.10853	0.68858	1.41225	0.654511	0.476467	1.36904	0	0.807251	0.938648	0.500313	1.56119	0.38464	1.14554	5	12	4	3	10	0	6	6	3	12	2	6	TBX15	6913	chr1	119425666	119532179	3495	-
1282	WARS2	1.21726	1.15999	0.966152	0.952949	0.793709	0.832898	0.0905851	0.0506472	0.820611	0.579766	0.18923	0.232687	0.183419	4.9288	5.21244	5.14291	4.87912	4.79661	5.00067	4.98048	5.32203	5.30256	4.98916	5.21408	5.15716	5.05287	5.21939	4.5706	4.76904	219	224	213	299	243	252	289	227	233	223	149	130	WARS2	10352	chr1	119573839	119683295	2806	-
1283	WARS2-IT1	0.81139	0.957305	0.81139	1.17983	1	0.847577	0.23389	0.81136	0.23389	0.21682	0.99999	0.21682	0.288241	0.301532	0	0.238583	0	0	0.635836	0.193482	0	0	0	0.169898	0	0.500313	0	0	0	0	4	1	0	0	0	1	0	3	0	0	0	WARS2-IT1	104472716	chr1	119590028	119605910	562	+
1284	LOC101929147	1.47873	1.26457	1.29134	0.855171	0.873279	1.02117	0.0552596	0.0626922	0.0723295	0.305526	0.385241	0.841646	0.0650116	3.85327	4.41763	4.19191	4.22214	4.02613	3.8231	3.69066	4.06899	4.49368	4.63243	4.35732	4.0781	4.12455	4.38093	3.9974	4.26185	125	95	83	121	136	195	156	104	119	122	98	90	LOC101929147	101929147	chr1	119683019	119818596	5024	+
1285	HAO2	1	1	1.34493	1	1.34493	1.34493	0.99999	0.99999	0.000331799	0.99999	0.000331799	0.000331799	1.16957e-07	0	0	0	0.427532	0	0	0	0	0	0	0	0	0	0.40617	0.38464	0.48964	0	0	0	0	0	0	0	0	0	2	2	2	HAO2	51179	chr1	119911399	119936753	1701	+
1286	HAO2-IT1	1	1	1	1	1	1	0.99999	0.99999	0.99999	0.99999	0.99999	0.99999	0.9999	0	0	0	0	0	0	0	0	0	0	0	0	0	0	0	0	0	0	0	0	0	0	0	0	0	0	0	0	HAO2-IT1	100874270	chr1	119911569	119912953	310	+
1287	HSD3B2	1	1	1.1347	1	1.1347	1.1347	0.99999	0.99999	0.373901	0.99999	0.373901	0.373901	0.441099	0	0	0	0.182309	0	0	0	0	0	0	0	0	0	0	0	0.48964	0	0	0	0	0	0	0	0	0	0	0	2	HSD3B2	3284	chr1	119957554	119965662	1870	+
1288	HSD3B1	0.793178	0.967523	0.691994	1.21981	0.872432	0.715223	0.0345428	0.896386	3.89224e-05	0.511404	0.187899	0.303607	0.216292	0.531168	0.196885	0.483536	0	0.57469	0.501188	0.516581	0	0.396813	0.166157	0.169898	1.0493	0	0	0	0	4	3	3	0	2	1	1	7	0	0	0	0	HSD3B1	3283	chr1	120049826	120057681	1680	+
1289	HSD3BP4	0.696998	0.754228	1.21425	1.08211	1.74211	1.60992	0.305298	0.450186	0.61769	0.706258	0.161212	0.238949	0.401706	0.705925	0.185151	0.298997	0.985986	1.30338	0.187083	0.364058	0.17689	0.212007	0.166157	0	0	0.757764	0	1.33781	1.27162	12	1	2	1	1	1	0	0	5	0	10	7	HSD3BP4	128102	chr1	120106503	120115199	8697	+
1290	LINC00622	1	1	1.62905	1	1.62905	1.62905	0.99999	0.99999	0.0314669	0.99999	0.0314669	0.0314669	0.00102834	0	0	0	0.704035	0	0	0	0	0	0	0	0	0	0.98221	0.38464	0.683599	0	0	0	0	0	0	0	0	0	6	2	3	LINC00622	644242	chr1	120140325	120141914	1590	-
1291	ZNF697	0.991259	1.0316	0.503774	1.0407	0.508216	0.488343	0.944199	0.395483	0.00154171	0.738995	0.0179041	0.000713469	0.000416696	3.17378	3.16112	3.21867	2.18463	3.12224	3.1299	3.26472	2.96034	3.45586	3.01432	3.20924	3.20954	3.23704	2.47308	2.01982	2.01103	63	56	60	52	63	58	66	54	61	28	20	15	ZNF697	90874	chr1	120162000	120190390	5080	-
1292	PHGDH	1.09217	1.20482	0.927703	1.10315	0.849412	0.769991	0.289323	0.0655055	0.609537	0.230659	0.273501	0.105887	0.139	6.87997	7.00717	7.14879	6.7717	6.92486	6.71781	6.98391	7.12849	6.89207	6.99113	7.27356	7.13752	7.0245	6.55204	6.59671	7.09993	985	753	875	1065	744	1034	1230	915	935	571	627	674	PHGDH	26227	chr1	120254419	120286849	2015	+
1293	HMGCS2	0.60857	0.612914	0.583211	1.00714	0.95833	0.951539	0.000119194	0.000222993	4.98567e-07	0.916798	0.373901	0.373901	5.52798e-06	0.77791	0.0614049	0.0716659	0	0.794133	0.758983	0.780396	0.17689	0	0	0	0.205128	0	0	0	0	6	5	5	1	0	0	0	1	0	0	0	0	HMGCS2	3158	chr1	120290619	120311555	2466	-
1294	REG4	1.04348	1.04606	1	1.00247	0.95833	0.95597	0.373901	0.373901	0.99999	0.969503	0.373901	0.373901	0.595456	0	0.0614049	0.0649626	0	0	0	0	0.17689	0	0	0	0	0.18672	0	0	0	0	0	0	1	0	0	0	0	1	0	0	0	REG4	83998	chr1	120336641	120354203	2360	-
1295	NBPF7	0.80704	0.892348	0.886094	1.10571	1.09796	0.992991	0.231418	0.474809	0.549132	0.249508	0.562778	0.962547	0.60065	0.717063	0.407775	0.552741	0.542594	0.315773	0.977621	0.780396	0.33444	0.560612	0.315138	0.459366	0.688094	0.500313	0.858305	0.205101	0.48964	2	7	5	2	3	2	3	4	3	5	1	2	NBPF7	343505	chr1	120377388	120387503	1611	-
1296	ADAM30	1	1.05093	1.06735	1.05093	1.06735	1.01562	0.99999	0.373901	0.373901	0.373901	0.373901	0.855294	0.58991	0	0	0.0716659	0.0940321	0	0	0	0	0	0	0	0.205128	0	0	0	0.265494	0	0	0	0	0	0	0	1	0	0	0	1	ADAM30	11085	chr1	120436156	120439147	2992	-
1297	NOTCH2	0.759434	0.704028	0.566923	0.927044	0.746507	0.805256	0.000843546	0.00408847	0.016093	0.302734	0.145736	0.298506	0.0270788	7.24031	6.84331	6.73402	6.42154	7.17984	7.29248	7.24641	6.8907	6.7967	6.841	6.70884	6.89424	6.58176	6.54703	6.76422	5.77996	1177	1125	1051	902	696	931	829	772	686	569	705	267	NOTCH2	4853	chr1	120454176	120612317	11958	-
1298	FAM72B	0.743943	0.84629	0.252282	1.13757	0.339114	0.298103	0.0375844	0.247756	8.10402e-05	0.470524	0.0028524	0.00528608	1.82585e-05	4.44902	4.02228	4.20824	2.46213	4.56272	4.37849	4.39868	4.13475	4.17762	3.70978	4.0332	3.99759	4.53031	2.6702	2.35747	2.33369	185	143	140	127	108	99	123	98	160	33	27	20	FAM72B	653820	chr1	120839005	120855681	2374	+
1299	HIST2H2BA	1	1.08332	1.23654	1.08332	1.23654	1.14144	0.99999	0.373901	0.123733	0.373901	0.123733	0.357401	0.160276	0	0	0.115459	0.306312	0	0	0	0	0	0	0.32188	0	0	0	0.38464	0.48964	0	0	0	0	0	0	2	0	0	0	2	2	HIST2H2BA	337875	chr1	120906034	120914842	515	+
1300	FCGR1B	1.17483	1.3331	1.34166	1.13471	1.142	1.00642	0.17453	0.0799168	0.0197955	0.423706	0.298265	0.962062	0.0925135	0	0.232454	0.41478	0.424018	0	0	0	0	0.212007	0.450165	0.32188	0.688094	0.18672	0.217332	0.544289	0.48964	0	0	0	0	1	3	2	4	1	1	3	2	FCGR1B	2210	chr1	120926128	120935944	3156	-
1301	SRGAP2-AS1	1.1609	1.04788	1.01586	0.902645	0.875063	0.969443	0.0131708	0.67717	0.91199	0.373983	0.357912	0.861179	0.561715	0.182404	0.397642	0.249874	0.205101	0.166509	0.187083	0.193482	0.476467	0.396813	0.315138	0	0.205128	0.500313	0	0.544289	0	1	1	1	3	2	2	0	1	3	0	3	0	SRGAP2-AS1	100873165	chr1	121102017	121139765	2504	-
1302	SRGAP2B	1.10619	1.6668	1.78068	1.50679	1.60974	1.06832	0.504284	0.0337718	0.0407242	0.0458217	0.0545746	0.717516	0.015929	1.62064	1.76624	2.35772	2.45307	1.37318	1.91425	1.51892	1.68596	1.61253	1.97437	2.04421	2.40001	2.57876	2.63287	2.63089	2.01103	13	20	13	17	13	24	25	28	36	32	34	15	SRGAP2B	647135	chr1	121107152	121128468	737	+
1303	SRGAP2D	0.768732	1.26327	1.17044	1.64332	1.52256	0.926514	0.00773275	0.00921073	0.34786	0.000143216	0.0598853	0.586959	0.00429666	3.35827	2.97882	3.69543	3.58532	3.47951	3.32191	3.26472	3.00791	2.93518	2.99236	3.71402	3.62133	3.74799	3.92073	3.34568	3.41931	83	65	60	54	42	57	97	74	90	87	60	48	SRGAP2D	100996712	chr1	121107152	206578709	2588	+
1304	EMBP1	0.827991	0.717349	0.731956	0.866373	0.884014	1.02036	0.245074	0.153797	0.137823	0.485189	0.487754	0.931838	0.305614	1.59883	1.32651	1.11957	1.14866	1.37318	1.86026	1.51892	1.20442	1.18039	1.5622	0.584882	1.15206	1.4835	1.39277	0.688017	1.27162	13	19	13	10	8	16	4	8	13	10	4	7	EMBP1	647121	chr1	121260910	121313686	4231	+
1305	ANKRD20A12P	0.618574	0.605072	0.756879	0.978172	1.22359	1.25089	0.069658	0.075823	0.148815	0.920788	0.181532	0.217638	0.0611559	1.34035	0.647373	0.615533	0.938489	1.67902	1.16744	1.1031	0.33444	0.963318	0.573628	0.999879	0.544352	0.18672	0.98221	0.818716	1.00737	18	9	8	2	6	4	8	3	1	6	5	5	ANKRD20A12P	100874392	chr1	142697421	142713605	1744	-
1306	LOC102723769	0.772801	0.954459	0.764505	1.23506	0.989265	0.800982	0.435141	0.869925	0.445582	0.126347	0.95421	0.227163	0.650799	0.861699	0.489868	0.794454	0.474296	1.37318	0	0.896173	0.724406	0.396813	0.315138	0.700347	0.688094	0.976154	0.858305	0.205101	0.265494	13	0	6	5	2	2	5	4	7	5	1	1	LOC102723769	102723769	chr1	143134603	143202239	1380	-
[truncated: 24,431 more rows]
[truncated: 7 more columns]

## Sheet: Info
	Information
Seq	Quant-Seq 3'mRNA-Seq
organism	Human
build	hg19(UCSC)
[truncated: 20 more rows]

## Sheet: Group
index	control	G1	G6	G24
[truncated: 3 more rows]
