# Supplementary material for: Deubiquitination of epidermal growth factor receptor by ubiquitin-specific peptidase 54 enhances drug sensitivity to gefitinib in gefitinib-resistant non-small cell lung cancer cells
Source: PLoS One. 2025 Apr 1;20(4):e0320668. doi: 10.1371/journal.pone.0320668 (PMC11960930; doi:10.1371/journal.pone.0320668)
Supplement: S2 File — (ZIP) [file pone.0320668.s005.zip]

Archive with 11 entries (11 files):
- Fig 1B and 1C_RT qPCR.opju
- Fig 1D and 1E_Western blot.opju
- Fig 2A and 2B_Western blot.opju
- Fig 2C and 2D_Ubiquitination.opju
- Fig 2E and 2F_FACS analysis.opju
- Fig 3A and 3B_Western blot.opju
- Fig 3C and 3D_Ubiquitination.opju
- Fig 3E and 3F_FACS analysis.opju
- Fig 4B_CCK-9 assay.opju
- Fig 4C-4E_Spheroid area.opju
- Fig 4F_AO staining.opju
